# Supplementary material for: The impact of teachers’ innovative teaching behaviors on vocational college students’ learning engagement in the Chinese context: the mediating roles of AI trust and learning satisfaction
Source: Front Psychol. 2026 Mar 11;17:1646199. doi: 10.3389/fpsyg.2026.1646199 (PMC13013386; doi:10.3389/fpsyg.2026.1646199)
Supplement: Supplementary file 1 [file Table_1.xlsx]

## Sheet: Sheet1
	所用时间	性别	年级	家庭居住地	是否独生	ITB1	ITB2	ITB3	ITB4	ITB5	ITB6	ITB7	ITB8	ITB9	ITB10	ITB11	ITB12	ITB13	ITB14	ITB15	ITB16	ITB17	ITB18	ITB19	ITB20	ITB21	ITB22	ITB23	ITB24	ITB25	ITB26	ITB27	ITB28	LE1	LE2	LE3	LE4	LE5	LE6	LE7	LE8	LE9	LE10	LE11	LE12	LE13	LE14	LE15	LE16
1	110秒	1	3	1	2	2	2	3	2	2	3	2	4	2	2	4	4	2	2	2	3	2	2	3	2	4	2	2	4	4	4	4	3	4	4	5	4	4	5	5	4	3	4	5	4	3	5	5	4
2	110秒	1	3	1	2	2	2	3	2	2	3	2	4	2	2	4	4	2	2	2	3	2	2	3	2	4	2	2	4	4	4	4	3	4	4	5	4	4	5	5	4	3	4	5	4	3	4	5	4
3	111秒	1	2	1	1	5	4	3	5	4	5	5	3	5	3	3	3	5	5	4	3	5	4	5	5	3	5	3	5	3	3	3	5	3	4	1	3	4	3	2	4	2	5	2	3	3	3	2	3
4	111秒	2	1	1	1	3	4	3	4	4	4	5	4	4	4	4	4	4	3	4	3	4	4	4	5	4	4	4	4	4	4	4	4	4	3	2	1	2	5	1	3	4	5	1	4	4	4	1	3
5	111秒	1	1	2	2	5	2	2	5	5	3	3	5	5	2	5	5	2	5	2	2	5	5	3	3	5	5	2	5	5	5	5	3	2	2	2	2	2	1	1	2	1	2	1	2	2	3	1	2
6	112秒	1	3	2	2	5	1	1	1	1	1	3	1	2	2	1	1	3	5	1	1	1	1	1	3	1	2	2	2	1	1	1	1	4	2	1	5	2	1	5	2	4	4	5	4	1	3	5	2
7	112秒	1	3	2	2	4	1	3	4	1	2	3	3	4	4	3	3	3	4	1	3	4	1	2	3	3	4	4	4	3	3	3	2	3	2	2	1	3	1	4	2	3	3	4	3	5	3	4	4
8	114秒	1	2	2	1	2	3	3	4	3	3	3	3	2	2	3	3	4	2	3	3	4	3	3	3	3	2	2	4	3	3	3	3	4	5	1	5	5	5	3	5	3	3	3	4	3	5	3	3
9	114秒	1	2	2	1	3	4	4	3	3	3	3	4	4	4	4	4	1	3	4	4	3	3	3	3	4	4	4	5	4	4	4	3	5	2	5	3	2	2	4	2	5	5	4	5	4	2	4	5
10	114秒	1	2	2	1	5	2	4	3	5	2	4	5	5	4	5	5	5	5	2	4	3	5	2	4	5	5	4	3	5	5	5	2	5	4	5	4	5	4	4	4	5	3	4	5	4	4	4	5
11	115秒	1	1	1	1	5	1	1	1	1	1	3	1	2	2	1	1	3	5	1	1	1	1	1	3	1	2	2	2	1	1	1	1	4	2	1	5	2	1	5	2	4	4	5	4	1	2	5	2
12	118秒	2	3	2	2	3	2	2	2	4	2	2	3	4	4	3	3	2	3	2	2	2	4	2	2	3	4	4	2	3	3	3	2	3	3	3	3	3	3	2	3	2	3	2	3	2	3	2	2
13	119秒	2	3	2	2	1	1	1	1	1	1	1	1	1	1	1	1	1	1	1	1	1	1	1	1	1	1	1	1	1	1	1	1	1	3	1	1	4	4	2	3	1	3	2	1	3	4	2	2
14	119秒	2	3	2	2	3	3	1	2	4	5	1	2	1	1	2	2	2	3	3	1	2	4	5	1	2	1	1	4	2	2	2	5	2	1	4	5	2	1	2	1	1	2	2	2	2	1	2	1
15	119秒	2	3	2	2	3	3	2	1	3	2	3	4	3	3	4	4	2	3	3	2	1	3	2	3	4	3	3	4	4	4	4	2	3	3	3	3	3	3	2	3	2	3	2	3	3	3	2	3
16	121秒	1	3	2	2	4	4	4	4	3	3	4	4	4	3	4	4	4	4	4	4	4	3	3	4	4	4	3	4	4	4	4	3	1	1	1	1	1	1	1	1	1	1	1	1	3	1	1	1
17	125秒	2	3	1	1	1	3	2	5	2	4	3	3	1	3	3	3	1	1	3	2	5	2	4	3	3	1	3	3	3	3	3	4	1	3	2	2	1	3	2	3	1	2	2	1	4	3	2	3
18	125秒	2	3	1	1	5	3	5	4	4	5	4	4	5	5	4	4	5	5	3	5	4	4	5	4	4	5	5	4	4	4	4	5	2	5	5	4	4	4	4	5	5	5	4	2	4	5	5	4
19	126秒	1	1	1	1	4	3	1	2	1	4	1	5	5	4	5	5	5	4	3	1	2	1	4	1	5	5	4	1	5	5	5	4	2	3	3	2	2	5	4	3	2	1	4	2	2	3	4	3
20	126秒	1	1	1	1	4	3	1	2	1	4	1	5	5	4	5	5	5	4	3	1	2	1	4	1	5	5	4	1	5	5	5	4	2	3	3	2	2	5	4	3	2	1	4	2	2	3	4	3
21	126秒	1	2	1	1	4	4	5	2	4	3	4	3	5	3	3	3	3	4	4	5	2	4	3	4	3	5	3	5	3	3	3	3	3	5	4	5	5	5	3	5	5	5	3	3	3	5	4	3
22	126秒	1	1	1	1	5	4	4	5	4	5	4	5	3	5	5	5	4	5	4	4	5	4	5	4	5	3	5	4	5	5	5	5	2	2	2	3	4	1	1	2	1	3	1	2	1	2	1	1
23	126秒	1	1	1	1	5	4	4	5	4	5	4	5	3	5	5	5	4	5	4	4	5	4	5	4	5	3	5	4	5	5	5	5	2	2	2	3	4	1	1	2	1	3	1	2	1	2	2	1
24	128秒	2	3	1	2	5	2	2	1	2	2	1	3	5	5	3	3	5	5	2	2	1	2	2	1	3	5	5	3	3	3	3	2	3	2	1	3	2	2	2	2	2	3	2	3	3	2	2	3
25	128秒	2	3	1	2	2	3	4	3	2	2	3	3	3	2	3	3	3	2	3	4	3	2	2	3	3	3	2	3	3	3	3	2	3	3	4	4	4	4	3	3	3	4	3	3	3	3	3	4
26	131秒	1	3	1	2	2	3	2	2	2	2	3	2	3	3	2	2	1	2	3	2	2	2	2	3	2	3	3	2	2	2	2	2	2	4	1	2	2	1	1	4	1	1	1	2	4	4	1	4
27	131秒	1	3	1	2	2	2	2	2	2	2	3	2	3	2	2	2	2	2	2	2	2	2	2	3	2	3	2	3	2	2	2	2	3	3	4	3	1	1	4	3	2	3	4	3	4	3	4	1
28	131秒	1	2	1	1	2	2	2	3	2	3	3	3	3	2	3	3	2	2	2	2	3	2	3	3	3	3	2	3	3	3	3	3	3	4	4	3	3	2	2	4	3	3	2	3	3	4	2	3
29	131秒	1	2	1	1	5	5	4	5	4	4	5	3	3	5	3	3	5	5	5	4	5	4	4	5	3	3	5	5	3	3	3	4	2	4	3	3	4	3	4	4	4	3	4	2	4	4	3	5
30	131秒	1	3	1	2	4	3	2	3	4	3	3	4	4	4	4	4	3	4	3	2	3	4	3	3	4	4	4	3	4	4	4	3	5	5	5	5	5	5	4	5	2	5	4	5	5	5	4	4
31	132秒	1	3	1	2	2	2	2	2	2	3	3	2	2	3	2	2	2	2	2	2	2	2	3	3	2	2	3	3	2	2	2	3	2	3	3	4	2	3	1	3	3	5	1	2	3	3	1	3
32	135秒	2	3	1	2	2	4	5	3	2	2	4	3	3	2	3	3	1	2	4	5	3	2	2	4	3	3	2	5	3	3	3	2	3	3	2	2	2	2	1	3	2	3	1	3	3	3	1	4
33	135秒	2	3	1	2	5	2	3	2	3	5	2	5	4	5	5	5	5	5	2	3	2	3	5	2	5	4	5	5	5	5	5	5	3	2	3	2	3	2	4	2	3	3	4	3	3	2	4	2
34	136秒	2	3	2	1	1	1	2	3	2	2	2	3	2	1	3	3	1	1	1	2	3	2	2	2	3	2	1	2	3	3	3	2	2	3	4	4	1	3	1	3	1	1	1	2	2	3	1	1
35	138秒	1	3	2	2	3	2	4	2	2	2	3	1	2	1	1	1	1	3	2	4	2	2	2	3	1	2	1	1	1	1	1	2	1	1	2	2	2	2	2	1	3	3	2	1	2	1	3	3
36	138秒	1	3	2	2	4	3	2	3	2	5	5	4	4	4	4	4	5	4	3	2	3	2	5	5	4	4	4	4	4	4	4	5	4	4	3	3	2	4	5	4	5	4	5	4	2	4	5	2
37	140秒	2	1	1	1	1	2	2	2	2	2	2	3	2	2	3	3	2	1	2	2	2	2	2	2	3	2	2	3	3	3	3	2	1	5	3	5	2	2	3	5	1	3	3	1	1	5	3	2
38	140秒	1	2	1	1	5	2	4	3	4	5	4	5	4	3	5	5	5	5	2	4	3	4	5	4	5	4	3	5	5	5	5	5	5	3	3	3	2	4	1	3	2	5	1	5	3	3	1	3
39	144秒	2	1	2	2	2	4	3	4	4	2	3	4	3	3	4	4	2	2	4	3	4	4	2	3	4	3	3	5	4	4	4	2	5	2	4	3	1	2	4	2	4	4	4	5	2	2	5	3
40	145秒	2	3	1	1	5	4	5	4	5	3	1	4	5	4	4	4	5	5	4	5	4	5	3	1	4	5	4	3	4	4	4	3	2	1	3	2	1	3	5	1	3	5	5	2	3	1	5	2
41	145秒	1	3	1	2	3	4	4	4	3	4	4	3	4	3	3	3	4	3	4	4	4	3	4	4	3	4	3	4	3	3	3	4	4	4	5	5	5	4	4	4	4	4	4	4	4	4	4	4
42	145秒	2	3	1	1	2	4	5	5	5	5	4	4	5	4	4	4	3	2	4	5	5	5	5	4	4	5	4	5	4	4	4	5	4	1	2	1	2	2	4	1	3	3	4	4	2	1	4	1
43	146秒	2	3	1	1	3	4	4	5	5	5	5	5	2	3	5	5	3	3	4	4	5	5	5	5	5	2	3	5	5	5	5	5	5	5	4	4	5	4	5	5	5	5	5	5	5	5	5	4
44	147秒	1	1	2	1	2	4	5	3	5	5	5	3	3	2	3	3	4	2	4	5	3	5	5	5	3	3	2	3	3	3	3	5	3	2	5	4	4	3	4	2	4	3	4	3	3	2	4	3
45	147秒	2	3	1	2	4	3	5	4	3	2	4	5	4	5	5	5	5	4	3	5	4	3	2	4	5	4	5	4	5	5	5	2	2	1	4	5	1	2	3	1	2	4	3	2	2	1	3	1
46	148秒	1	1	2	1	3	3	5	5	3	5	5	4	5	1	4	4	4	3	3	5	5	3	5	5	4	5	1	5	4	4	4	5	4	5	3	3	5	4	4	5	5	4	4	4	4	5	4	5
47	149秒	2	3	2	2	5	1	2	1	1	2	2	4	4	5	4	4	4	5	1	2	1	1	2	2	4	4	5	2	4	4	4	2	5	3	4	5	3	2	4	3	4	4	4	5	4	3	4	4
48	150秒	2	3	2	2	4	4	5	3	5	4	5	4	1	4	4	4	5	4	4	5	3	5	4	5	4	1	4	5	4	4	4	4	4	5	4	4	4	3	4	5	4	3	4	4	4	5	4	5
49	151秒	2	2	2	2	1	5	4	5	4	4	5	1	1	1	1	1	2	1	5	4	5	4	4	5	1	1	1	4	1	1	1	4	4	2	5	4	1	1	4	2	5	4	4	4	4	2	4	3
50	152秒	2	2	2	2	4	1	1	1	3	3	1	3	2	2	3	3	1	4	1	1	1	3	3	1	3	2	2	3	3	3	3	3	1	2	2	1	1	5	3	2	1	2	3	1	1	2	3	2
51	152秒	1	1	1	2	2	4	5	3	2	2	4	3	3	2	3	3	1	2	4	5	3	2	2	4	3	3	2	5	3	3	3	2	3	3	2	2	2	2	1	3	2	3	1	3	3	3	2	4
52	152秒	1	1	1	2	5	2	3	2	3	5	2	5	4	5	5	5	5	5	2	3	2	3	5	2	5	4	5	5	5	5	5	5	3	2	3	2	3	2	4	2	3	3	4	3	3	2	4	2
53	154秒	2	3	1	1	1	3	5	5	3	4	2	1	1	2	1	1	2	1	3	5	5	3	4	2	1	1	2	3	1	1	1	4	1	3	2	2	3	3	3	3	3	4	3	1	2	3	3	2
54	154秒	1	1	1	2	5	4	5	4	5	3	1	4	5	4	4	4	5	5	4	5	4	5	3	1	4	5	4	3	4	4	4	3	2	1	3	2	1	3	5	1	3	5	5	2	3	1	5	2
55	155秒	1	2	1	1	3	2	1	3	2	1	1	1	1	2	1	1	2	3	2	1	3	2	1	1	1	1	2	1	1	1	1	1	1	2	5	5	1	2	2	2	1	1	2	1	2	2	2	2
56	155秒	2	3	2	2	5	5	3	1	1	4	3	3	5	1	3	3	1	5	5	3	1	1	4	3	3	5	1	4	3	3	3	4	3	5	4	4	5	4	5	5	3	4	5	3	3	5	4	3
57	155秒	2	3	2	2	5	5	3	1	1	4	3	3	5	1	3	3	1	5	5	3	1	1	4	3	3	5	1	4	3	3	3	4	3	5	4	4	5	4	5	5	3	4	5	3	3	5	5	3
58	156秒	2	3	2	2	2	2	1	2	3	1	4	1	2	2	1	1	1	2	2	1	2	3	1	4	1	2	2	4	1	1	1	1	4	2	2	1	2	1	3	2	1	2	3	4	1	2	3	1
59	156秒	2	3	2	2	2	2	1	2	3	1	4	1	2	2	1	1	1	2	2	1	2	3	1	4	1	2	2	4	1	1	1	1	4	2	2	1	2	1	3	2	1	2	3	4	1	2	3	1
60	157秒	1	3	1	1	5	2	4	2	2	2	4	4	2	5	4	4	5	5	2	4	2	2	2	4	4	2	5	4	4	4	4	2	4	4	5	3	4	5	4	4	4	3	4	4	3	4	4	5
61	159秒	2	3	1	2	2	3	2	3	3	3	3	3	2	2	3	3	2	2	3	2	3	3	3	3	3	2	2	3	3	3	3	3	1	1	5	5	2	1	2	1	3	4	2	1	3	1	2	1
62	161秒	2	3	1	1	1	3	1	1	3	1	3	5	2	4	5	5	2	1	3	1	1	3	1	3	5	2	4	1	5	5	5	1	1	3	4	5	2	2	2	3	1	2	2	1	1	3	2	1
63	162秒	2	2	2	2	4	1	2	2	3	3	2	1	2	1	1	1	1	4	1	2	2	3	3	2	1	2	1	3	1	1	1	3	1	3	2	3	1	1	1	3	1	1	1	1	4	3	1	5
64	162秒	2	1	2	2	5	5	5	5	5	4	4	3	3	5	3	3	4	5	5	5	5	5	4	4	3	3	5	5	3	3	3	4	3	3	4	2	4	1	4	3	4	3	4	3	3	3	4	2
65	163秒	2	1	2	2	1	1	2	1	1	1	1	1	2	1	1	1	1	1	1	2	1	1	1	1	1	2	1	1	1	1	1	1	1	1	1	2	1	1	2	1	1	2	2	1	1	1	2	2
66	163秒	1	3	1	1	2	2	1	1	1	1	2	1	2	1	1	1	2	2	2	1	1	1	1	2	1	2	1	2	1	1	1	1	1	2	3	3	2	3	1	2	3	1	1	1	2	2	1	3
67	163秒	2	1	1	1	2	5	3	4	2	2	2	4	1	3	4	4	2	2	5	3	4	2	2	2	4	1	3	4	4	4	4	2	2	4	4	5	3	4	1	4	1	1	1	2	4	4	1	5
68	163秒	2	3	2	2	3	4	4	3	4	3	5	2	2	2	2	2	1	3	4	4	3	4	3	5	2	2	2	5	2	2	2	3	4	5	4	4	5	4	2	5	4	4	2	4	3	5	2	4
69	163秒	2	1	1	1	5	4	5	3	4	4	4	3	5	3	3	3	3	5	4	5	3	4	4	4	3	5	3	3	3	3	3	4	5	5	5	3	5	5	4	5	4	5	4	5	3	5	4	4
70	165秒	2	3	1	2	4	5	5	4	5	4	3	5	3	5	5	5	5	4	5	5	4	5	4	3	5	3	5	3	5	5	5	4	4	5	5	4	5	3	5	5	5	5	5	4	5	5	4	5
71	167秒	2	2	2	2	1	2	1	2	2	1	2	5	5	5	5	5	3	1	2	1	2	2	1	2	5	5	5	1	5	5	5	1	4	4	5	5	4	5	4	4	3	3	4	4	4	4	4	4
72	168秒	2	2	2	2	3	3	3	3	3	2	4	3	2	4	3	3	4	3	3	3	3	3	2	4	3	2	4	4	3	3	3	2	1	5	3	3	4	5	5	5	3	3	5	1	3	5	5	3
73	168秒	1	3	2	1	1	3	5	2	5	4	3	1	4	3	1	1	5	1	3	5	2	5	4	3	1	4	3	5	1	1	1	4	4	3	3	4	4	4	4	3	5	2	4	4	3	3	5	4
74	169秒	1	1	1	2	3	4	4	5	4	3	4	4	3	3	4	4	4	3	4	4	5	4	3	4	4	3	3	4	4	4	4	3	4	1	5	3	3	3	3	1	3	4	3	4	3	1	3	3
75	171秒	2	1	2	2	3	1	1	1	1	2	3	2	1	2	2	2	1	3	1	1	1	1	2	3	2	1	2	2	2	2	2	2	5	1	1	2	3	1	3	1	5	5	3	5	1	1	3	3
76	171秒	2	2	1	2	3	3	3	2	3	3	2	2	3	3	2	2	2	3	3	3	2	3	3	2	2	3	3	2	2	2	2	3	1	2	3	2	2	4	1	2	1	1	1	1	4	2	2	5
77	171秒	2	3	1	1	1	2	1	2	2	2	3	1	2	3	1	1	3	1	2	1	2	2	2	3	1	2	3	5	1	1	1	2	4	5	5	4	5	4	4	5	3	5	4	4	3	5	4	2
78	171秒	2	3	1	1	5	2	2	1	2	2	3	5	5	5	5	5	4	5	2	2	1	2	2	3	5	5	5	2	5	5	5	2	5	1	5	4	2	3	5	1	5	5	5	5	5	1	5	5
79	172秒	1	3	1	1	2	1	2	2	2	3	2	1	3	3	1	1	4	2	1	2	2	2	3	2	1	3	3	1	1	1	1	3	3	2	4	4	2	3	3	2	3	3	3	3	3	2	3	4
80	172秒	2	1	2	2	3	3	4	3	3	3	3	3	4	2	3	3	4	3	3	4	3	3	3	3	3	4	2	3	3	3	3	3	2	2	1	2	4	2	3	2	2	2	3	2	5	2	3	5
81	172秒	2	2	1	1	1	2	1	2	2	1	2	5	5	5	5	5	3	1	2	1	2	2	1	2	5	5	5	1	5	5	5	1	4	4	5	5	4	5	4	4	3	3	4	4	4	4	4	4
82	172秒	1	1	1	2	3	5	4	3	2	4	1	4	4	5	4	4	4	3	5	4	3	2	4	1	4	4	5	3	4	4	4	4	5	5	4	4	3	5	3	5	3	5	3	5	5	5	3	5
83	172秒	2	2	1	1	4	4	5	2	4	3	4	3	5	3	3	3	3	4	4	5	2	4	3	4	3	5	3	5	3	3	3	3	3	5	4	5	5	5	3	5	5	5	3	3	3	5	3	3
84	173秒	2	3	2	2	3	2	2	1	2	2	3	4	4	2	4	4	3	3	2	2	1	2	2	3	4	4	2	2	4	4	4	2	3	3	4	2	2	2	4	3	2	2	4	3	2	3	4	4
85	173秒	2	2	1	1	3	5	5	5	5	3	3	5	5	4	5	5	5	3	5	5	5	5	3	3	5	5	4	4	5	5	5	3	4	4	5	3	5	4	4	4	5	5	4	4	5	4	5	3
86	174秒	2	3	1	1	5	2	2	1	4	1	3	2	1	3	2	2	5	5	2	2	1	4	1	3	2	1	3	4	2	2	2	1	3	4	4	2	2	2	2	4	3	2	2	3	3	4	2	2
87	175秒	2	3	1	2	4	3	1	2	1	2	2	4	5	4	4	4	3	4	3	1	2	1	2	2	4	5	4	1	4	4	4	2	2	3	1	3	2	3	2	3	2	3	2	2	2	3	2	3
88	176秒	2	2	1	2	2	2	1	1	1	2	3	2	1	1	2	2	1	2	2	1	1	1	2	3	2	1	1	2	2	2	2	2	1	4	2	2	3	3	1	4	1	1	1	1	4	4	1	3
89	176秒	1	2	1	1	2	3	3	2	4	5	5	1	1	2	1	1	2	2	3	3	2	4	5	5	1	1	2	5	1	1	1	5	4	2	2	3	3	2	1	2	3	1	1	4	5	2	5	2
90	176秒	2	3	2	2	2	2	2	3	4	3	3	3	3	3	3	3	2	2	2	2	3	4	3	3	3	3	3	2	3	3	3	3	5	4	2	4	3	2	2	4	2	1	2	5	3	4	2	4
91	176秒	2	3	2	2	3	3	4	3	2	5	2	3	3	2	3	3	3	3	3	4	3	2	5	2	3	3	2	3	3	3	3	5	3	3	2	3	2	2	2	3	3	3	2	3	4	3	2	5
92	177秒	2	3	2	2	1	1	1	2	2	2	1	1	3	1	1	1	2	1	1	1	2	2	2	1	1	3	1	1	1	1	1	2	1	3	3	3	1	4	1	3	1	1	1	1	2	3	1	2
93	177秒	1	3	1	2	4	1	3	2	4	4	3	4	4	4	4	4	4	4	1	3	2	4	4	3	4	4	4	4	4	4	4	4	1	2	3	3	1	2	2	2	1	1	2	1	3	2	4	3
94	178秒	2	3	2	2	2	3	4	3	5	2	2	2	1	1	2	2	2	2	3	4	3	5	2	2	2	1	1	2	2	2	2	2	2	3	4	3	2	4	3	3	3	5	3	2	5	3	3	2
95	178秒	2	3	1	2	4	4	5	3	4	3	2	4	4	5	4	4	4	4	4	5	3	4	3	2	4	4	5	4	4	4	4	3	5	2	1	5	5	4	5	2	4	5	5	5	4	2	5	2
96	179秒	2	3	1	1	1	3	1	2	1	1	1	1	2	1	1	1	1	1	3	1	2	1	1	1	1	2	1	1	1	1	1	1	1	2	2	1	2	1	2	2	2	1	2	1	3	2	2	2
97	180秒	2	3	1	2	4	4	4	1	3	3	3	5	5	5	5	5	5	4	4	4	1	3	3	3	5	5	5	5	5	5	5	3	5	2	1	2	3	5	5	2	5	3	5	5	4	2	5	3
98	181秒	1	3	1	2	3	2	2	2	2	1	3	2	2	2	2	2	2	3	2	2	2	2	1	3	2	2	2	3	2	2	2	1	2	5	1	4	2	5	1	5	2	1	1	2	5	5	2	3
99	181秒	1	3	1	2	4	3	3	3	4	3	4	4	3	4	4	4	3	4	3	3	3	4	3	4	4	3	4	3	4	4	4	3	4	5	1	4	4	3	2	5	4	5	2	4	5	5	1	5
100	181秒	1	1	1	2	5	5	5	4	4	5	3	3	4	4	3	3	4	5	5	5	4	4	5	3	3	4	4	5	3	3	3	5	5	5	4	5	4	5	4	5	4	5	4	5	5	5	4	3
101	182秒	2	1	2	1	4	3	1	1	1	3	1	3	4	3	3	3	4	4	3	1	1	1	3	1	3	4	3	1	3	3	3	3	4	3	3	3	3	3	1	3	4	3	1	4	3	3	1	3
102	182秒	2	1	1	1	5	1	4	2	4	1	1	5	1	1	5	5	3	5	1	4	2	4	1	1	5	1	1	1	5	5	5	1	4	3	4	3	4	3	5	3	2	2	5	4	4	3	5	3
103	182秒	1	3	1	1	4	4	4	1	3	3	3	5	5	5	5	5	5	4	4	4	1	3	3	3	5	5	5	5	5	5	5	3	5	2	1	2	3	5	5	2	5	3	5	5	4	2	4	3
104	182秒	1	1	1	2	3	5	5	3	2	5	1	4	5	5	4	4	5	3	5	5	3	2	5	1	4	5	5	3	4	4	4	5	1	1	3	3	1	2	2	1	1	1	2	1	2	1	2	2
105	182秒	2	1	2	1	4	4	5	5	5	4	5	4	3	5	4	4	4	4	4	5	5	5	4	5	4	3	5	5	4	4	4	4	5	4	5	3	4	3	5	4	3	4	5	5	3	4	5	5
106	183秒	1	1	1	1	2	3	3	1	1	4	1	2	3	2	2	2	2	2	3	3	1	1	4	1	2	3	2	3	2	2	2	4	1	1	2	2	2	3	1	1	1	1	1	1	3	1	1	4
107	183秒	2	3	1	2	1	1	2	3	5	3	1	1	3	1	1	1	1	1	1	2	3	5	3	1	1	3	1	5	1	1	1	3	2	3	3	2	3	3	2	3	1	1	2	2	2	3	2	2
108	183秒	2	3	2	2	4	4	4	3	2	4	4	3	4	2	3	3	3	4	4	4	3	2	4	4	3	4	2	3	3	3	3	4	5	4	4	4	4	1	5	4	4	4	5	5	4	4	4	5
109	183秒	1	3	1	1	5	5	5	5	5	5	5	3	2	1	3	3	3	5	5	5	5	5	5	5	3	2	1	5	3	3	3	5	4	5	4	3	5	5	5	5	5	5	5	4	3	5	5	2
110	185秒	1	3	2	2	3	1	2	1	3	2	1	1	1	2	1	1	3	3	1	2	1	3	2	1	1	1	2	2	1	1	1	2	3	2	2	3	2	1	2	2	2	2	2	3	4	2	2	5
111	185秒	1	3	1	1	2	1	2	2	1	1	2	1	1	2	1	1	1	2	1	2	2	1	1	2	1	1	2	3	1	1	1	1	3	5	1	3	3	5	3	5	2	3	3	3	1	5	2	1
112	185秒	1	3	1	1	2	1	2	2	1	1	2	1	1	2	1	1	1	2	1	2	2	1	1	2	1	1	2	3	1	1	1	1	3	5	1	3	3	5	3	5	2	3	3	3	1	5	3	1
113	185秒	1	2	2	2	2	2	2	4	2	3	3	4	3	4	4	4	3	2	2	2	4	2	3	3	4	3	4	4	4	4	4	3	5	2	3	3	2	3	1	2	1	4	1	5	4	2	1	2
114	186秒	2	2	2	2	2	1	1	1	1	1	2	1	1	1	1	1	1	2	1	1	1	1	1	2	1	1	1	2	1	1	1	1	2	3	2	1	3	1	2	3	3	1	2	2	1	3	2	1
115	186秒	2	1	2	2	2	3	3	2	3	3	3	3	2	4	3	3	4	2	3	3	2	3	3	3	3	2	4	5	3	3	3	3	1	3	3	4	2	4	5	3	1	2	5	1	4	3	5	3
116	186秒	1	2	2	2	5	5	4	4	4	2	1	3	4	1	3	3	4	5	5	4	4	4	2	1	3	4	1	4	3	3	3	2	3	4	3	3	2	3	3	4	3	4	3	3	3	4	3	4
117	188秒	1	2	2	2	4	1	3	4	5	2	1	4	4	5	4	4	4	4	1	3	4	5	2	1	4	4	5	2	4	4	4	2	5	4	1	4	5	2	4	4	5	4	4	5	4	4	4	4
118	188秒	1	3	1	1	5	5	5	5	5	5	5	3	2	1	3	3	3	5	5	5	5	5	5	5	3	2	1	5	3	3	3	5	4	5	4	3	5	5	5	5	5	5	5	4	3	5	5	2
119	189秒	2	2	2	2	3	3	3	3	3	3	3	3	2	3	3	3	2	3	3	3	3	3	3	3	3	2	3	2	3	3	3	3	2	2	2	3	3	2	4	2	2	3	4	2	3	2	4	3
120	189秒	2	2	2	2	4	1	4	2	1	4	1	3	2	1	3	3	1	4	1	4	2	1	4	1	3	2	1	5	3	3	3	4	2	5	4	2	4	4	1	5	3	1	1	2	4	5	1	3
121	189秒	1	3	1	1	3	3	1	2	4	3	3	2	3	4	2	2	3	3	3	1	2	4	3	3	2	3	4	3	2	2	2	3	4	4	3	1	5	4	4	4	3	3	4	4	3	4	4	3
122	189秒	1	3	1	1	5	3	2	1	1	2	1	3	5	3	3	3	5	5	3	2	1	1	2	1	3	5	3	1	3	3	3	2	4	4	4	3	5	3	5	4	5	3	5	4	4	4	5	3
123	189秒	2	3	1	2	4	3	3	3	2	5	4	5	4	5	5	5	5	4	3	3	3	2	5	4	5	4	5	3	5	5	5	5	1	2	1	1	5	1	3	2	2	2	3	1	4	2	3	1
124	189秒	2	2	2	2	1	3	4	5	5	4	5	1	1	3	1	1	2	1	3	4	5	5	4	5	1	1	3	5	1	1	1	4	5	4	4	5	5	5	5	4	4	5	5	5	4	4	4	5
125	189秒	2	2	2	2	1	3	4	5	5	4	5	1	1	3	1	1	2	1	3	4	5	5	4	5	1	1	3	5	1	1	1	4	5	4	4	5	5	5	5	4	4	5	5	5	4	4	5	5
126	190秒	2	3	1	1	3	2	2	4	1	2	1	3	3	1	3	3	2	3	2	2	4	1	2	1	3	3	1	2	3	3	3	2	4	2	2	2	3	1	1	2	1	3	1	4	3	2	1	3
127	190秒	2	2	1	2	3	1	1	1	3	1	1	3	5	3	3	3	2	3	1	1	1	3	1	1	3	5	3	1	3	3	3	1	1	3	3	2	3	3	2	3	2	4	2	1	4	3	2	4
128	190秒	2	2	2	2	2	4	3	2	3	2	3	2	4	3	2	2	4	2	4	3	2	3	2	3	2	4	3	2	2	2	2	2	3	4	3	4	3	4	3	4	2	4	3	3	3	4	3	3
129	191秒	1	1	1	1	2	2	3	3	3	1	2	1	3	2	1	1	3	2	2	3	3	3	1	2	1	3	2	2	1	1	1	1	1	3	5	4	4	3	1	3	3	2	1	1	1	3	2	2
130	191秒	2	3	1	2	4	4	2	4	3	3	3	3	4	2	3	3	3	4	4	2	4	3	3	3	3	4	2	3	3	3	3	3	2	3	3	2	4	5	2	3	3	4	2	2	5	3	2	2
131	191秒	1	1	1	1	5	2	2	2	3	5	3	3	3	2	3	3	4	5	2	2	2	3	5	3	3	3	2	3	3	3	3	5	4	5	4	3	4	3	4	5	4	2	4	4	2	5	4	2
132	192秒	2	3	1	2	5	5	5	5	5	4	5	5	4	4	5	5	5	5	5	5	5	5	4	5	5	4	4	5	5	5	5	4	5	2	2	3	1	2	5	2	5	5	5	5	1	2	5	2
133	192秒	1	1	1	1	2	4	4	5	5	5	5	5	1	5	5	5	2	2	4	4	5	5	5	5	5	1	5	5	5	5	5	5	3	3	4	4	4	4	4	3	3	4	4	3	4	3	5	3
134	193秒	1	2	1	1	1	4	5	2	2	3	1	1	4	2	1	1	1	1	4	5	2	2	3	1	1	4	2	3	1	1	1	3	3	3	2	3	3	2	1	3	1	1	1	3	2	3	1	1
135	193秒	1	3	2	2	5	3	3	5	2	4	1	4	5	3	4	4	4	5	3	3	5	2	4	1	4	5	3	5	4	4	4	4	1	4	2	2	2	2	2	4	3	2	2	1	4	4	2	3
136	193秒	1	1	1	1	4	3	5	5	4	5	4	5	4	3	5	5	4	4	3	5	5	4	5	4	5	4	3	5	5	5	5	5	1	2	1	1	1	1	1	2	1	2	1	1	1	2	2	2
137	193秒	1	1	1	1	4	3	5	5	4	5	4	5	4	3	5	5	4	4	3	5	5	4	5	4	5	4	3	5	5	5	5	5	1	2	1	1	1	1	1	2	1	2	1	1	1	2	1	2
138	194秒	2	1	1	1	4	5	5	5	5	5	5	4	3	3	4	4	5	4	5	5	5	5	5	5	4	3	3	5	4	4	4	5	3	3	4	4	4	4	3	3	4	3	3	3	5	3	3	1
139	195秒	1	1	1	2	4	2	3	2	3	2	3	3	3	2	3	3	2	4	2	3	2	3	2	3	3	3	2	4	3	3	3	2	3	3	3	2	3	1	4	3	4	3	4	3	2	3	4	2
140	195秒	2	3	2	2	3	5	5	5	5	3	3	5	5	4	5	5	5	3	5	5	5	5	3	3	5	5	4	4	5	5	5	3	4	4	5	3	5	4	4	4	5	5	4	4	5	4	5	3
141	197秒	2	3	2	2	2	2	2	3	4	3	3	3	3	3	3	3	2	2	2	2	3	4	3	3	3	3	3	2	3	3	3	3	5	4	2	4	3	2	2	4	2	1	2	5	3	4	2	4
142	198秒	1	3	2	2	4	1	3	2	4	4	3	4	4	4	4	4	4	4	1	3	2	4	4	3	4	4	4	4	4	4	4	4	1	2	3	3	1	2	2	2	1	1	2	1	3	2	2	3
143	198秒	2	3	1	2	4	5	5	5	5	5	5	4	4	5	4	4	4	4	5	5	5	5	5	5	4	4	5	4	4	4	4	5	1	2	1	1	2	1	1	2	1	1	1	1	1	2	2	2
144	199秒	2	3	1	1	1	5	3	5	5	5	3	3	3	1	3	3	2	1	5	3	5	5	5	3	3	3	1	3	3	3	3	5	3	2	3	3	2	4	1	2	1	1	1	3	1	2	1	2
145	199秒	1	3	1	2	3	1	1	1	2	1	3	4	5	4	4	4	4	3	1	1	1	2	1	3	4	5	4	1	4	4	4	1	1	2	4	5	1	2	3	2	3	2	3	1	1	2	3	2
146	199秒	2	3	2	1	3	4	4	3	1	3	3	3	4	2	3	3	2	3	4	4	3	1	3	3	3	4	2	3	3	3	3	3	4	5	2	3	3	3	3	5	4	4	3	4	2	5	3	4
147	199秒	1	3	1	2	2	2	4	2	3	3	2	4	3	3	4	4	4	2	2	4	2	3	3	2	4	3	3	3	4	4	4	3	3	5	4	2	2	3	2	5	3	4	2	3	3	5	2	3
148	199秒	2	1	1	2	2	5	5	4	3	3	3	4	2	1	4	4	3	2	5	5	4	3	3	3	4	2	1	5	4	4	4	3	3	3	3	4	4	4	3	3	5	4	3	3	3	3	3	5
149	200秒	2	3	1	1	3	1	4	3	4	3	4	3	2	4	3	3	3	3	1	4	3	4	3	4	3	2	4	2	3	3	3	3	2	3	5	5	1	1	2	3	2	4	2	2	1	3	2	3
150	200秒	1	3	1	1	4	4	5	3	5	4	5	4	1	4	4	4	5	4	4	5	3	5	4	5	4	1	4	5	4	4	4	4	4	5	4	4	4	3	4	5	4	3	4	4	4	5	4	5
151	202秒	1	3	1	2	5	4	5	5	3	5	5	4	5	4	4	4	3	5	4	5	5	3	5	5	4	5	4	5	4	4	4	5	2	2	2	3	2	2	3	2	2	2	3	2	1	2	1	1
152	203秒	1	3	1	2	4	1	4	5	4	5	2	5	5	4	5	5	5	4	1	4	5	4	5	2	5	5	4	2	5	5	5	5	5	5	5	3	4	5	3	5	4	4	3	5	5	5	3	5
153	206秒	2	1	2	2	2	2	3	2	3	2	1	2	1	1	2	2	1	2	2	3	2	3	2	1	2	1	1	4	2	2	2	2	3	2	3	2	2	3	3	2	2	3	3	3	3	2	2	2
154	206秒	2	3	2	2	3	3	4	2	3	2	3	2	2	3	2	2	4	3	3	4	2	3	2	3	2	2	3	2	2	2	2	2	1	3	4	3	3	3	3	3	2	4	3	1	4	3	3	4
155	207秒	2	3	2	2	3	2	1	2	2	2	2	3	1	2	3	3	3	3	2	1	2	2	2	2	3	1	2	4	3	3	3	2	2	2	3	1	1	2	3	2	1	1	3	2	1	2	3	3
156	207秒	2	3	2	2	4	3	5	4	3	5	5	4	5	5	4	4	5	4	3	5	4	3	5	5	4	5	5	5	4	4	4	5	1	1	1	1	2	1	1	1	2	1	1	1	1	1	1	1
157	208秒	2	3	2	2	4	2	1	2	2	2	1	4	5	4	4	4	3	4	2	1	2	2	2	1	4	5	4	1	4	4	4	2	3	4	2	3	2	2	2	4	2	3	2	3	4	4	2	3
158	209秒	1	2	1	2	2	1	2	1	2	1	1	3	2	2	3	3	1	2	1	2	1	2	1	1	3	2	2	1	3	3	3	1	3	1	1	3	1	2	1	1	1	1	1	3	2	1	1	2
159	210秒	2	1	1	1	4	2	1	1	2	4	1	5	3	4	5	5	1	4	2	1	1	2	4	1	5	3	4	1	5	5	5	4	3	1	2	4	2	1	4	1	3	3	4	3	3	1	4	3
160	210秒	1	1	1	1	5	4	5	5	3	2	2	5	2	3	5	5	4	5	4	5	5	3	2	2	5	2	3	5	5	5	5	2	4	5	4	5	5	5	5	5	4	3	5	4	2	5	5	3
161	211秒	1	2	1	2	1	2	2	2	2	1	1	1	2	2	1	1	1	1	2	2	2	2	1	1	1	2	2	1	1	1	1	1	1	1	2	2	2	2	1	1	1	1	1	1	2	1	1	2
162	211秒	1	2	1	2	1	1	2	2	1	1	1	1	1	1	1	1	3	1	1	2	2	1	1	1	1	1	1	1	1	1	1	1	2	2	2	2	1	1	1	2	1	1	1	2	4	2	1	4
163	211秒	2	1	1	1	1	3	1	4	1	3	1	2	3	1	2	2	1	1	3	1	4	1	3	1	2	3	1	2	2	2	2	3	2	2	2	1	1	1	1	2	2	1	1	2	5	2	1	1
164	213秒	2	3	1	1	2	1	2	3	2	5	3	1	2	3	1	1	2	2	1	2	3	2	5	3	1	2	3	5	1	1	1	5	1	1	2	1	1	1	2	1	3	2	2	1	3	1	2	5
165	214秒	1	1	1	1	2	2	3	2	2	1	1	1	1	3	1	1	2	2	2	3	2	2	1	1	1	1	3	1	1	1	1	1	5	3	3	2	3	3	1	3	2	3	1	5	2	3	4	2
166	215秒	1	1	1	2	2	1	1	1	3	2	2	2	3	3	2	2	3	2	1	1	1	3	2	2	2	3	3	1	2	2	2	2	2	2	5	4	1	2	2	2	2	2	2	2	2	2	2	3
167	215秒	1	3	2	2	3	2	3	2	3	2	2	3	2	2	3	3	3	3	2	3	2	3	2	2	3	2	2	3	3	3	3	2	2	3	3	3	3	3	2	3	2	3	2	2	3	3	3	2
168	215秒	1	2	1	1	3	3	4	3	2	5	2	3	3	2	3	3	3	3	3	4	3	2	5	2	3	3	2	3	3	3	3	5	3	3	2	3	2	2	2	3	3	3	2	3	4	3	3	5
169	215秒	1	1	1	2	2	4	3	4	4	2	3	4	3	3	4	4	2	2	4	3	4	4	2	3	4	3	3	5	4	4	4	2	5	2	4	3	1	2	4	2	4	4	4	5	2	2	4	3
170	216秒	1	3	1	1	3	5	5	2	2	3	4	2	3	4	2	2	4	3	5	5	2	2	3	4	2	3	4	3	2	2	2	3	5	4	2	5	3	3	1	4	1	5	1	5	4	4	1	2
171	216秒	1	3	1	2	3	5	5	3	2	5	1	4	5	5	4	4	5	3	5	5	3	2	5	1	4	5	5	3	4	4	4	5	1	1	3	3	1	2	2	1	1	1	2	1	2	1	2	2
172	216秒	1	3	1	2	5	5	5	4	4	5	3	3	4	4	3	3	4	5	5	5	4	4	5	3	3	4	4	5	3	3	3	5	5	5	4	5	4	5	4	5	4	5	4	5	5	5	4	3
173	216秒	1	3	1	2	3	5	4	2	5	5	5	5	2	5	5	5	3	3	5	4	2	5	5	5	5	2	5	4	5	5	5	5	5	4	5	3	5	5	4	4	5	5	4	5	5	4	5	5
174	217秒	2	3	2	2	2	2	2	1	4	1	2	1	1	3	1	1	2	2	2	2	1	4	1	2	1	1	3	4	1	1	1	1	1	2	3	1	2	1	1	2	2	3	1	1	1	2	1	2
175	217秒	2	1	1	2	3	4	4	5	1	1	1	1	1	2	1	1	2	3	4	4	5	1	1	1	1	1	2	4	1	1	1	1	5	2	3	1	3	3	5	2	5	4	5	5	3	2	4	3
176	218秒	2	3	1	2	2	1	1	1	1	1	1	1	1	2	1	1	1	2	1	1	1	1	1	1	1	1	2	1	1	1	1	1	2	1	1	1	1	2	2	1	1	1	2	2	1	1	2	3
177	218秒	1	3	2	1	1	1	2	1	1	1	1	1	1	1	1	1	1	1	1	2	1	1	1	1	1	1	1	1	1	1	1	1	1	3	1	1	2	1	2	3	2	1	2	1	2	3	2	1
178	218秒	2	3	2	2	1	1	4	3	2	4	4	3	3	1	3	3	1	1	1	4	3	2	4	4	3	3	1	3	3	3	3	4	2	2	2	2	3	3	2	2	3	3	2	2	2	2	3	4
179	218秒	2	1	1	1	3	3	3	3	3	3	3	3	2	3	3	3	2	3	3	3	3	3	3	3	3	2	3	2	3	3	3	3	2	2	2	3	3	2	4	2	2	3	4	2	3	2	4	3
180	218秒	2	3	1	2	3	2	3	2	3	2	2	3	2	2	3	3	3	3	2	3	2	3	2	2	3	2	2	3	3	3	3	2	2	3	3	3	3	3	2	3	2	3	2	2	3	3	2	2
181	218秒	2	3	1	2	3	3	3	4	2	4	2	2	4	1	2	2	2	3	3	3	4	2	4	2	2	4	1	2	2	2	2	4	3	3	4	2	4	2	4	3	2	4	4	3	5	3	3	2
182	218秒	2	3	2	2	3	1	4	3	4	3	4	3	2	4	3	3	3	3	1	4	3	4	3	4	3	2	4	2	3	3	3	3	2	3	5	5	1	1	2	3	2	4	2	2	1	3	2	3
183	218秒	2	1	1	1	4	1	4	2	1	4	1	3	2	1	3	3	1	4	1	4	2	1	4	1	3	2	1	5	3	3	3	4	2	5	4	2	4	4	1	5	3	1	1	2	4	5	4	3
184	219秒	1	2	2	2	1	5	2	3	2	2	2	1	3	1	1	1	2	1	5	2	3	2	2	2	1	3	1	2	1	1	1	2	2	2	2	1	2	1	1	2	4	2	1	2	1	2	1	2
185	219秒	2	3	2	2	4	1	5	1	4	2	2	3	2	1	3	3	1	4	1	5	1	4	2	2	3	2	1	2	3	3	3	2	2	5	1	1	2	1	2	5	2	1	2	2	2	5	2	3
186	219秒	2	3	2	2	2	1	2	1	2	3	2	2	3	2	2	2	2	2	1	2	1	2	3	2	2	3	2	1	2	2	2	3	1	2	1	4	3	4	1	2	2	1	1	1	3	2	2	4
187	219秒	2	3	2	2	3	3	3	4	2	4	2	2	4	1	2	2	2	3	3	3	4	2	4	2	2	4	1	2	2	2	2	4	3	3	4	2	4	2	4	3	2	4	4	3	5	3	4	2
188	219秒	2	3	1	1	1	4	3	4	1	4	4	5	5	2	5	5	1	1	4	3	4	1	4	4	5	5	2	5	5	5	5	4	4	2	3	4	2	4	3	2	4	2	3	4	2	2	3	2
189	220秒	2	3	2	2	1	1	2	3	1	3	2	1	1	2	1	1	1	1	1	2	3	1	3	2	1	1	2	2	1	1	1	3	4	2	2	2	2	1	1	2	2	1	1	4	2	2	2	2
190	220秒	2	3	2	2	2	1	2	1	3	1	1	3	4	1	3	3	2	2	1	2	1	3	1	1	3	4	1	4	3	3	3	1	5	5	2	1	5	5	5	5	4	5	5	5	2	5	5	2
191	220秒	1	2	2	2	2	5	4	4	5	5	1	1	2	1	1	1	2	2	5	4	4	5	5	1	1	2	1	3	1	1	1	5	4	4	4	5	4	4	5	4	5	4	5	4	5	4	4	3
192	221秒	1	2	1	2	5	4	3	4	3	3	3	4	5	4	4	4	5	5	4	3	4	3	3	3	4	5	4	4	4	4	4	3	4	5	4	5	4	5	5	5	5	4	5	4	5	5	5	4
193	222秒	1	3	1	2	5	2	2	2	1	1	1	5	4	3	5	5	4	5	2	2	2	1	1	1	5	4	3	1	5	5	5	1	1	5	2	2	5	4	2	5	2	1	2	1	4	5	2	5
194	223秒	1	3	1	2	2	2	1	2	3	2	1	1	2	3	1	1	2	2	2	1	2	3	2	1	1	2	3	2	1	1	1	2	1	2	2	2	1	1	1	2	2	2	1	1	2	2	1	2
195	223秒	2	3	2	1	3	1	1	1	3	1	1	3	5	3	3	3	2	3	1	1	1	3	1	1	3	5	3	1	3	3	3	1	1	3	3	2	3	3	2	3	2	4	2	1	4	3	2	4
196	223秒	1	3	1	2	2	3	3	2	2	2	3	2	2	3	2	2	2	2	3	3	2	2	2	3	2	2	3	2	2	2	2	2	3	3	3	1	5	4	2	3	3	2	2	3	4	3	2	4
197	224秒	1	1	1	1	2	2	3	3	3	1	2	1	3	2	1	1	3	2	2	3	3	3	1	2	1	3	2	2	1	1	1	1	1	3	5	4	4	3	1	3	3	2	1	1	1	3	1	2
198	224秒	1	2	1	2	3	3	3	3	5	1	1	1	3	1	1	1	3	3	3	3	3	5	1	1	1	3	1	4	1	1	1	1	4	2	3	3	3	2	4	2	1	2	4	4	2	2	4	4
199	224秒	2	1	1	1	2	5	4	5	5	4	5	2	1	1	2	2	2	2	5	4	5	5	4	5	2	1	1	5	2	2	2	4	2	4	1	2	5	2	1	4	2	1	1	2	4	4	2	5
200	224秒	1	1	2	2	2	4	3	2	3	2	3	2	4	3	2	2	4	2	4	3	2	3	2	3	2	4	3	2	2	2	2	2	3	4	3	4	3	4	3	4	2	4	3	3	3	4	3	3
201	224秒	2	3	1	2	3	4	3	3	3	4	2	4	4	3	4	4	2	3	4	3	3	3	4	2	4	4	3	3	4	4	4	4	5	4	4	4	4	5	5	4	2	3	5	5	3	4	5	4
202	224秒	1	2	1	2	4	4	4	3	1	2	1	3	4	5	3	3	3	4	4	4	3	1	2	1	3	4	5	5	3	3	3	2	5	5	5	4	2	4	4	5	5	5	4	5	4	5	4	5
203	224秒	2	3	1	2	5	3	4	3	4	2	3	5	3	2	5	5	2	5	3	4	3	4	2	3	5	3	2	5	5	5	5	2	4	4	5	4	4	4	4	4	5	4	4	4	4	4	4	4
204	225秒	1	1	1	2	1	2	1	3	3	2	2	1	3	1	1	1	1	1	2	1	3	3	2	2	1	3	1	1	1	1	1	2	1	1	1	1	2	2	1	1	1	1	1	1	3	1	1	3
205	225秒	2	3	2	2	2	1	1	1	1	1	2	4	1	1	4	4	1	2	1	1	1	1	1	2	4	1	1	1	4	4	4	1	1	1	1	2	1	2	2	1	1	3	2	1	2	1	2	2
206	225秒	1	3	1	1	3	4	2	4	2	3	2	3	4	2	3	3	3	3	4	2	4	2	3	2	3	4	2	2	3	3	3	3	2	2	3	2	2	3	1	2	1	1	1	2	5	2	2	5
207	227秒	2	1	2	2	2	1	2	1	1	1	1	1	2	2	1	1	1	2	1	2	1	1	1	1	1	2	2	2	1	1	1	1	1	1	2	1	1	1	1	1	2	1	1	1	2	1	1	1
208	227秒	1	3	1	1	3	1	3	2	2	2	2	2	4	3	2	2	2	3	1	3	2	2	2	2	2	4	3	5	2	2	2	2	2	4	1	2	3	3	3	4	4	2	3	2	2	4	3	3
209	227秒	2	3	2	2	4	5	2	3	4	5	2	3	3	4	3	3	3	4	5	2	3	4	5	2	3	3	4	3	3	3	3	5	2	3	4	4	4	4	4	3	2	5	4	2	3	3	4	3
210	227秒	2	1	2	2	4	4	3	3	4	4	3	4	3	4	4	4	3	4	4	3	3	4	4	3	4	3	4	4	4	4	4	4	3	3	5	4	3	4	3	3	4	5	3	3	4	3	3	5
211	228秒	1	1	2	2	1	1	1	1	1	2	1	1	2	1	1	1	1	1	1	1	1	1	2	1	1	2	1	2	1	1	1	2	1	2	4	2	1	2	3	2	3	3	3	1	3	2	3	3
212	228秒	1	3	1	1	5	1	5	1	1	1	2	4	4	3	4	4	5	5	1	5	1	1	1	2	4	4	3	2	4	4	4	1	3	4	4	3	4	5	3	4	4	1	3	3	4	4	4	3
213	228秒	1	1	2	2	4	1	4	5	4	5	2	5	5	4	5	5	5	4	1	4	5	4	5	2	5	5	4	2	5	5	5	5	5	5	5	3	4	5	3	5	4	4	3	5	5	5	5	5
214	229秒	2	3	1	2	4	5	3	2	1	3	2	5	2	4	5	5	3	4	5	3	2	1	3	2	5	2	4	4	5	5	5	3	3	2	1	3	3	5	2	2	4	3	2	3	4	2	2	5
215	229秒	1	3	2	2	2	3	4	2	5	5	2	5	2	2	5	5	4	2	3	4	2	5	5	2	5	2	2	4	5	5	5	5	3	3	3	4	3	4	4	3	3	3	4	3	5	3	4	5
216	229秒	2	1	1	2	3	4	3	5	3	3	2	5	4	3	5	5	4	3	4	3	5	3	3	2	5	4	3	5	5	5	5	3	3	4	4	4	4	4	3	4	5	4	3	3	5	4	3	5
217	230秒	1	3	2	2	2	3	3	2	4	3	4	2	2	4	2	2	4	2	3	3	2	4	3	4	2	2	4	3	2	2	2	3	2	2	4	4	2	3	3	2	3	2	3	2	2	2	3	3
218	230秒	2	1	2	2	5	1	2	1	3	2	1	5	5	4	5	5	4	5	1	2	1	3	2	1	5	5	4	2	5	5	5	2	5	1	1	5	2	5	5	1	5	4	5	5	5	1	5	4
219	231秒	2	1	2	2	4	2	2	3	2	3	2	2	4	3	2	2	4	4	2	2	3	2	3	2	2	4	3	1	2	2	2	3	2	2	3	3	2	2	1	2	2	2	1	2	5	2	2	5
220	232秒	1	3	2	2	3	2	3	2	1	2	1	1	3	2	1	1	2	3	2	3	2	1	2	1	1	3	2	2	1	1	1	2	3	2	2	3	3	3	2	2	3	3	2	3	2	2	2	2
221	232秒	2	1	1	2	5	3	5	3	4	4	4	4	5	3	4	4	4	5	3	5	3	4	4	4	4	5	3	4	4	4	4	4	3	4	3	5	5	5	3	4	3	3	3	3	5	4	3	4
222	234秒	1	1	1	1	3	5	1	2	3	4	3	4	5	3	4	4	4	3	5	1	2	3	4	3	4	5	3	3	4	4	4	4	5	5	1	3	4	5	4	5	4	5	4	5	3	5	4	3
223	235秒	2	3	1	1	3	4	3	3	3	4	4	3	4	2	3	3	4	3	4	3	3	3	4	4	3	4	2	2	3	3	3	4	4	5	3	2	5	4	5	5	4	4	5	4	2	5	5	3
224	236秒	1	3	2	2	3	2	2	3	3	3	2	4	2	2	4	4	2	3	2	2	3	3	3	2	4	2	2	2	4	4	4	3	2	2	4	5	2	1	3	2	2	2	3	2	1	2	3	3
225	236秒	2	1	2	2	2	4	4	3	4	3	4	3	3	3	3	3	4	2	4	4	3	4	3	4	3	3	3	2	3	3	3	3	2	4	2	3	4	3	2	4	3	2	2	2	3	4	1	3
226	236秒	2	1	2	2	3	2	1	4	4	4	4	4	4	5	4	4	4	3	2	1	4	4	4	4	4	4	5	4	4	4	4	4	4	5	5	5	4	5	5	5	4	3	5	4	2	5	5	4
227	237秒	1	3	1	2	3	2	2	2	3	2	2	5	1	1	5	5	3	3	2	2	2	3	2	2	5	1	1	1	5	5	5	2	2	3	2	3	2	3	2	3	3	2	2	2	1	3	2	4
228	237秒	2	3	1	2	3	4	5	2	3	3	5	4	4	4	4	4	4	3	4	5	2	3	3	5	4	4	4	5	4	4	4	3	4	5	4	3	5	4	4	5	4	4	4	4	2	5	4	3
229	237秒	2	1	2	2	4	4	5	4	5	5	4	4	5	4	4	4	4	4	4	5	4	5	5	4	4	5	4	4	4	4	4	5	5	5	4	5	5	5	5	5	5	5	5	5	5	5	5	4
230	238秒	2	1	1	1	2	2	2	1	4	1	2	1	1	3	1	1	2	2	2	2	1	4	1	2	1	1	3	4	1	1	1	1	1	2	3	1	2	1	1	2	2	3	1	1	1	2	2	2
231	238秒	2	1	1	1	2	2	3	5	2	2	3	2	3	1	2	2	1	2	2	3	5	2	2	3	2	3	1	3	2	2	2	2	2	2	2	2	2	2	2	2	3	2	2	2	4	2	2	2
232	238秒	1	2	2	2	4	2	1	1	2	4	1	5	3	4	5	5	1	4	2	1	1	2	4	1	5	3	4	1	5	5	5	4	3	1	2	4	2	1	4	1	3	3	4	3	3	1	4	3
233	238秒	1	1	1	1	4	2	2	3	2	3	4	3	3	4	3	3	3	4	2	2	3	2	3	4	3	3	4	3	3	3	3	3	4	4	4	3	4	4	3	4	2	4	3	4	4	4	3	1
234	239秒	1	2	2	2	1	3	1	4	1	3	1	2	3	1	2	2	1	1	3	1	4	1	3	1	2	3	1	2	2	2	2	3	2	2	2	1	1	1	1	2	2	1	1	2	5	2	3	1
235	239秒	1	2	1	2	5	1	2	1	1	2	3	3	1	5	3	3	3	5	1	2	1	1	2	3	3	1	5	2	3	3	3	2	3	2	1	2	2	1	2	2	3	2	2	3	1	2	2	1
236	239秒	2	3	2	2	2	2	1	1	2	3	1	1	4	3	1	1	5	2	2	1	1	2	3	1	1	4	3	3	1	1	1	3	3	2	3	3	2	5	4	2	4	2	4	3	2	2	4	1
237	239秒	2	3	2	2	5	2	1	2	2	1	1	5	3	2	5	5	2	5	2	1	2	2	1	1	5	3	2	1	5	5	5	1	3	4	3	3	2	3	2	4	4	2	2	3	3	4	2	3
238	239秒	1	2	1	2	5	3	3	4	3	3	5	4	1	2	4	4	1	5	3	3	4	3	3	5	4	1	2	5	4	4	4	3	3	1	4	5	1	1	3	1	3	3	3	3	5	1	3	2
239	240秒	2	3	2	2	4	3	1	2	3	2	2	5	2	1	5	5	3	4	3	1	2	3	2	2	5	2	1	1	5	5	5	2	3	2	3	1	2	1	4	2	4	3	4	3	4	2	4	4
240	240秒	2	3	1	2	4	3	5	2	5	3	2	4	5	5	4	4	2	4	3	5	2	5	3	2	4	5	5	5	4	4	4	3	2	4	4	4	5	5	2	4	4	4	2	2	3	4	2	5
241	240秒	2	3	2	2	4	5	5	4	5	3	5	5	5	5	5	5	4	4	5	5	4	5	3	5	5	5	5	4	5	5	5	3	5	4	1	1	4	4	4	4	5	4	4	5	4	4	5	4
242	240秒	2	3	2	2	4	4	2	4	5	4	1	4	5	4	4	4	5	4	4	2	4	5	4	1	4	5	4	5	4	4	4	4	4	5	5	3	4	5	5	5	5	5	5	4	4	5	5	4
243	241秒	2	3	1	2	4	5	5	4	5	4	4	5	5	5	5	5	3	4	5	5	4	5	4	4	5	5	5	5	5	5	5	4	3	3	5	3	5	5	3	3	3	4	3	3	3	3	3	4
244	243秒	2	1	1	1	2	1	1	2	1	1	2	1	2	1	1	1	1	2	1	1	2	1	1	2	1	2	1	1	1	1	1	1	1	2	4	2	2	1	2	2	2	1	2	1	1	2	2	1
245	243秒	1	1	1	1	3	3	3	2	3	3	2	2	3	3	2	2	2	3	3	3	2	3	3	2	2	3	3	2	2	2	2	3	1	2	3	2	2	4	1	2	1	1	1	1	4	2	1	5
246	243秒	1	2	1	1	2	5	5	5	4	5	5	2	4	1	2	2	2	2	5	5	5	4	5	5	2	4	1	5	2	2	2	5	4	3	1	4	4	2	5	3	3	1	5	4	1	3	5	1
247	243秒	2	1	1	1	3	3	4	3	2	4	4	2	4	4	2	2	4	3	3	4	3	2	4	4	2	4	4	4	2	2	2	4	5	1	2	4	2	3	5	1	5	5	5	5	4	1	5	4
248	243秒	1	2	1	1	5	1	5	4	3	5	4	5	5	4	5	5	1	5	1	5	4	3	5	4	5	5	4	3	5	5	5	5	4	5	5	4	4	3	3	5	5	5	3	4	4	5	3	4
249	244秒	1	2	1	1	5	5	5	4	3	1	1	4	5	4	4	4	3	5	5	5	4	3	1	1	4	5	4	4	4	4	4	1	1	1	2	1	1	3	1	1	2	1	1	1	5	1	2	1
250	245秒	1	3	2	2	1	1	1	1	2	1	1	1	1	1	1	1	1	1	1	1	1	2	1	1	1	1	1	1	1	1	1	1	3	2	2	1	4	5	3	2	3	2	3	3	2	2	3	2
251	245秒	2	3	1	2	2	1	1	2	1	1	2	2	2	1	2	2	3	2	1	1	2	1	1	2	2	2	1	1	2	2	2	1	3	1	4	3	1	1	3	1	3	3	3	3	5	1	3	3
252	245秒	2	1	1	2	2	2	2	2	2	2	2	1	2	2	1	1	2	2	2	2	2	2	2	2	1	2	2	1	1	1	1	2	3	4	2	4	3	3	1	4	3	3	1	3	5	4	1	5
253	246秒	2	3	1	2	4	4	4	5	4	2	1	5	5	5	5	5	5	4	4	4	5	4	2	1	5	5	5	2	5	5	5	2	4	1	1	3	3	2	5	1	5	4	5	4	3	1	5	3
254	246秒	2	3	1	1	2	5	3	4	1	1	2	4	3	1	4	4	3	2	5	3	4	1	1	2	4	3	1	4	4	4	4	1	4	5	4	5	4	4	3	5	4	4	3	4	3	5	3	2
255	248秒	2	3	1	1	2	1	2	2	2	1	3	1	1	2	1	1	1	2	1	2	2	2	1	3	1	1	2	2	1	1	1	1	1	1	1	1	1	1	1	1	1	1	1	1	2	1	1	3
256	248秒	2	1	1	1	2	1	2	1	1	1	1	1	1	1	1	1	2	2	1	2	1	1	1	1	1	1	1	2	1	1	1	1	3	3	3	3	2	3	2	3	2	3	2	3	3	3	2	2
257	248秒	2	1	2	2	3	1	1	1	2	1	3	4	5	4	4	4	4	3	1	1	1	2	1	3	4	5	4	1	4	4	4	1	1	2	4	5	1	2	3	2	3	2	3	1	1	2	3	2
258	249秒	2	1	1	1	3	4	3	3	4	3	4	4	4	4	4	4	4	3	4	3	3	4	3	4	4	4	4	4	4	4	4	3	3	5	2	1	4	4	5	5	4	5	5	3	4	5	5	4
259	250秒	2	3	2	2	1	1	2	3	1	3	2	1	1	2	1	1	1	1	1	2	3	1	3	2	1	1	2	2	1	1	1	3	4	2	2	2	2	1	1	2	2	1	1	4	2	2	1	2
260	250秒	1	2	2	1	3	1	1	1	2	2	2	1	4	1	1	1	3	3	1	1	1	2	2	2	1	4	1	2	1	1	1	2	1	1	1	4	1	5	3	1	2	4	3	1	2	1	3	1
261	250秒	1	1	2	2	3	2	4	2	2	2	3	1	2	1	1	1	1	3	2	4	2	2	2	3	1	2	1	1	1	1	1	2	1	1	2	2	2	2	2	1	3	3	2	1	2	1	2	3
262	250秒	1	1	2	2	4	3	2	3	2	5	5	4	4	4	4	4	5	4	3	2	3	2	5	5	4	4	4	4	4	4	4	5	4	4	3	3	2	4	5	4	5	4	5	4	2	4	5	2
263	250秒	1	1	2	2	5	2	4	2	2	2	4	4	2	5	4	4	5	5	2	4	2	2	2	4	4	2	5	4	4	4	4	2	4	4	5	3	4	5	4	4	4	3	4	4	3	4	4	5
264	251秒	2	3	1	1	4	2	2	1	1	3	2	5	3	4	5	5	5	4	2	2	1	1	3	2	5	3	4	1	5	5	5	3	3	5	3	5	5	3	4	5	3	5	4	3	5	5	4	3
265	251秒	2	3	1	2	2	4	4	5	4	4	4	3	3	2	3	3	1	2	4	4	5	4	4	4	3	3	2	5	3	3	3	4	3	4	5	5	3	5	5	4	5	4	5	3	5	4	5	4
266	251秒	2	3	2	1	5	5	5	4	5	5	2	4	5	4	4	4	5	5	5	5	4	5	5	2	4	5	4	4	4	4	4	5	5	1	1	2	1	3	4	1	4	4	4	5	5	1	4	5
267	252秒	2	3	1	1	3	3	2	4	2	3	2	2	1	3	2	2	4	3	3	2	4	2	3	2	2	1	3	3	2	2	2	3	2	4	2	2	3	2	2	4	2	3	2	2	5	4	2	2
268	253秒	2	3	2	2	4	2	5	4	4	4	4	4	1	5	4	4	5	4	2	5	4	4	4	4	4	1	5	4	4	4	4	4	2	1	1	1	2	1	2	1	1	1	2	2	2	1	3	1
269	254秒	2	3	2	2	5	5	4	5	3	4	1	5	1	5	5	5	1	5	5	4	5	3	4	1	5	1	5	5	5	5	5	4	5	3	4	4	4	5	4	3	4	3	4	5	3	3	4	4
270	255秒	1	3	1	1	1	1	3	2	1	1	2	1	1	2	1	1	1	1	1	3	2	1	1	2	1	1	2	1	1	1	1	1	1	3	1	2	2	1	1	3	2	1	1	1	2	3	2	2
271	255秒	1	1	2	2	2	1	1	1	1	1	1	3	1	1	3	3	3	2	1	1	1	1	1	1	3	1	1	1	3	3	3	1	3	1	2	3	1	2	2	1	2	2	2	3	2	1	1	3
272	255秒	2	3	1	2	3	2	3	3	3	2	2	1	1	2	1	1	4	3	2	3	3	3	2	2	1	1	2	3	1	1	1	2	2	3	3	3	2	2	2	3	2	1	2	2	4	3	2	2
273	255秒	1	2	1	2	3	2	1	3	2	1	1	1	1	2	1	1	2	3	2	1	3	2	1	1	1	1	2	1	1	1	1	1	1	2	5	5	1	2	2	2	1	1	2	1	2	2	2	2
274	255秒	1	2	1	2	5	5	5	4	5	5	2	4	5	4	4	4	5	5	5	5	4	5	5	2	4	5	4	4	4	4	4	5	5	1	1	2	1	3	4	1	4	4	4	5	5	1	4	5
275	255秒	1	3	1	1	4	5	5	5	5	5	5	4	5	4	4	4	4	4	5	5	5	5	5	5	4	5	4	4	4	4	4	5	5	4	3	5	5	5	5	4	3	5	5	5	5	4	5	5
276	256秒	2	2	1	2	2	1	1	2	1	2	2	1	2	2	1	1	2	2	1	1	2	1	2	2	1	2	2	1	1	1	1	2	3	1	2	1	1	2	2	1	3	2	2	3	2	1	2	1
277	256秒	2	1	1	1	1	1	2	1	1	1	1	1	1	1	1	1	1	1	1	2	1	1	1	1	1	1	1	1	1	1	1	1	1	3	1	1	2	1	2	3	2	1	2	1	2	3	2	1
278	256秒	1	3	2	2	2	1	2	3	5	2	2	2	2	1	2	2	2	2	1	2	3	5	2	2	2	2	1	1	2	2	2	2	2	2	2	1	1	3	1	2	2	1	1	2	2	2	2	3
279	256秒	2	2	1	2	3	2	3	3	3	3	3	3	3	3	3	3	3	3	2	3	3	3	3	3	3	3	3	3	3	3	3	3	2	3	4	4	3	3	3	3	1	2	3	2	3	3	4	5
280	256秒	2	1	1	1	2	2	4	2	3	3	2	4	3	3	4	4	4	2	2	4	2	3	3	2	4	3	3	3	4	4	4	3	3	5	4	2	2	3	2	5	3	4	2	3	3	5	2	3
281	256秒	1	3	2	2	1	3	4	5	5	4	5	1	1	3	1	1	1	1	3	4	5	5	4	5	1	1	3	5	1	1	1	4	4	3	4	2	4	2	3	3	3	4	3	4	5	3	3	4
282	257秒	2	3	1	1	1	5	1	3	3	3	4	4	4	3	4	4	4	1	5	1	3	3	3	4	4	4	3	3	4	4	4	3	3	3	2	1	3	2	2	3	4	1	2	3	2	3	3	1
283	257秒	2	1	1	2	2	3	2	3	3	3	3	3	2	2	3	3	2	2	3	2	3	3	3	3	3	2	2	3	3	3	3	3	1	1	5	5	2	1	2	1	3	4	2	1	3	1	1	1
284	257秒	2	3	1	1	3	1	3	2	2	2	1	2	3	3	2	2	2	3	1	3	2	2	2	1	2	3	3	1	2	2	2	2	3	3	3	2	4	3	2	3	3	3	2	3	4	3	2	3
285	257秒	2	3	1	1	1	3	2	4	1	4	1	4	1	4	4	4	1	1	3	2	4	1	4	1	4	1	4	2	4	4	4	4	2	3	4	3	4	3	1	3	2	2	1	2	5	3	1	2
286	257秒	2	1	1	2	2	3	3	4	3	3	3	3	2	2	3	3	4	2	3	3	4	3	3	3	3	2	2	4	3	3	3	3	4	5	1	5	5	5	3	5	3	3	3	4	3	5	3	3
287	257秒	2	3	1	2	2	4	4	5	5	5	5	5	1	5	5	5	2	2	4	4	5	5	5	5	5	1	5	5	5	5	5	5	3	3	4	4	4	4	4	3	3	4	4	3	4	3	4	3
288	258秒	2	2	1	2	3	5	5	5	5	5	5	5	4	3	5	5	5	3	5	5	5	5	5	5	5	4	3	4	5	5	5	5	1	5	1	1	4	4	2	5	2	1	2	1	2	5	2	2
289	258秒	2	1	1	1	4	5	4	2	4	3	1	4	5	3	4	4	5	4	5	4	2	4	3	1	4	5	3	4	4	4	4	3	4	5	2	5	3	5	5	5	5	5	5	4	3	5	4	5
290	259秒	2	1	1	1	1	1	2	1	1	2	2	1	2	2	1	1	1	1	1	2	1	1	2	2	1	2	2	2	1	1	1	2	2	3	3	3	3	3	2	3	2	1	2	2	2	3	5	2
291	259秒	2	3	2	2	3	3	2	2	2	2	2	2	3	1	2	2	2	3	3	2	2	2	2	2	2	3	1	4	2	2	2	2	2	2	3	2	2	3	2	2	2	3	2	2	2	2	2	3
292	260秒	2	1	1	1	4	3	2	1	5	5	1	4	4	2	4	4	5	4	3	2	1	5	5	1	4	4	2	2	4	4	4	5	5	5	5	5	5	4	3	5	5	3	3	5	4	5	4	5
293	262秒	1	2	1	1	2	3	1	1	1	3	3	4	1	2	4	4	1	2	3	1	1	1	3	3	4	1	2	1	4	4	4	3	3	1	4	3	1	1	2	1	3	3	2	3	4	1	2	5
294	264秒	1	2	2	2	4	3	2	3	3	2	3	4	3	4	4	4	2	4	3	2	3	3	2	3	4	3	4	2	4	4	4	2	2	4	2	4	4	5	4	4	4	5	4	2	2	4	4	2
295	264秒	1	2	2	2	1	2	2	4	3	2	4	2	2	4	2	2	2	1	2	2	4	3	2	4	2	2	4	3	2	2	2	2	4	3	4	3	3	2	4	3	3	4	4	4	5	3	4	5
296	264秒	1	2	1	1	5	3	3	1	3	1	2	5	4	4	5	5	1	5	3	3	1	3	1	2	5	4	4	1	5	5	5	1	4	4	4	2	4	5	3	4	3	2	3	4	3	4	4	5
297	264秒	1	2	2	2	3	5	3	2	4	2	4	1	2	3	1	1	2	3	5	3	2	4	2	4	1	2	3	2	1	1	1	2	5	4	5	4	3	5	4	4	5	3	4	5	3	4	5	1
298	265秒	2	3	1	1	2	2	4	2	2	3	1	4	5	5	4	4	2	2	2	4	2	2	3	1	4	5	5	1	4	4	4	3	3	1	4	4	1	1	2	1	4	2	2	3	4	1	2	2
299	266秒	2	3	1	1	3	1	1	1	1	2	3	2	1	2	2	2	1	3	1	1	1	1	2	3	2	1	2	2	2	2	2	2	5	1	1	2	3	1	3	1	5	5	3	5	1	1	3	3
300	267秒	1	1	2	2	3	2	2	2	1	1	1	1	2	3	1	1	2	3	2	2	2	1	1	1	1	2	3	2	1	1	1	1	1	3	1	1	1	2	3	3	3	3	3	1	1	3	3	1
301	267秒	1	1	2	2	2	1	2	1	2	3	1	1	2	3	1	1	1	2	1	2	1	2	3	1	1	2	3	2	1	1	1	3	1	2	2	2	2	3	1	2	1	3	1	1	2	2	2	1
302	267秒	1	1	1	1	3	2	3	3	4	4	3	3	3	3	3	3	3	3	2	3	3	4	4	3	3	3	3	3	3	3	3	4	4	5	2	4	3	1	4	5	5	5	4	4	4	5	4	2
303	268秒	2	1	2	2	1	3	5	4	3	2	1	2	2	1	2	2	1	1	3	5	4	3	2	1	2	2	1	1	2	2	2	2	1	4	3	4	2	3	2	4	1	3	2	1	4	4	2	5
304	269秒	2	1	1	1	2	2	2	2	1	2	2	3	3	3	3	3	2	2	2	2	2	1	2	2	3	3	3	2	3	3	3	2	1	1	4	3	3	2	1	1	3	1	1	1	5	1	1	1
305	269秒	2	1	2	2	3	2	1	1	1	3	3	2	2	4	2	2	5	3	2	1	1	1	3	3	2	2	4	3	2	2	2	3	3	3	3	4	3	3	3	3	2	2	3	3	3	3	3	3
306	269秒	2	3	1	1	3	3	5	1	4	5	1	1	1	1	1	1	1	3	3	5	1	4	5	1	1	1	1	1	1	1	1	5	3	3	4	3	3	4	4	3	3	2	4	3	4	3	2	4
307	269秒	2	1	2	2	3	5	3	5	4	4	4	4	5	4	4	4	5	3	5	3	5	4	4	4	4	5	4	4	4	4	4	4	1	2	3	2	2	3	2	2	3	1	2	1	1	2	3	1
308	269秒	2	2	1	1	5	1	3	4	2	2	2	4	5	4	4	4	4	5	1	3	4	2	2	2	4	5	4	4	4	4	4	2	3	4	4	4	5	5	5	4	5	3	5	3	4	4	5	5
309	270秒	2	2	1	1	4	5	3	2	5	2	4	5	5	2	5	5	2	4	5	3	2	5	2	4	5	5	2	2	5	5	5	2	3	1	4	3	2	3	3	1	3	5	3	3	3	1	3	3
310	270秒	2	2	2	2	4	4	4	5	1	3	3	3	5	5	3	3	4	4	4	4	5	1	3	3	3	5	5	3	3	3	3	3	5	5	4	4	5	4	5	5	5	4	5	5	4	5	5	4
311	271秒	1	3	2	2	2	2	2	2	1	2	4	1	2	1	1	1	1	2	2	2	2	1	2	4	1	2	1	1	1	1	1	2	3	2	1	2	2	4	2	2	1	2	2	3	1	2	2	2
312	272秒	1	2	2	1	3	4	3	4	4	4	5	4	4	4	4	4	4	3	4	3	4	4	4	5	4	4	4	4	4	4	4	4	4	3	2	1	2	5	1	3	4	5	1	4	4	3	1	3
313	272秒	2	1	1	2	4	1	4	1	5	1	2	4	4	3	4	4	5	4	1	4	1	5	1	2	4	4	3	4	4	4	4	1	3	4	3	5	5	4	4	4	3	2	4	3	5	4	4	5
314	276秒	2	1	1	2	2	1	1	1	2	1	2	1	2	1	1	1	1	2	1	1	1	2	1	2	1	2	1	1	1	1	1	1	1	1	2	2	1	1	1	1	1	1	1	1	1	1	2	2
315	276秒	2	1	1	2	1	1	2	2	1	1	1	2	2	2	2	2	1	1	1	2	2	1	1	1	2	2	2	1	2	2	2	1	1	2	1	2	2	1	2	2	1	2	2	1	2	2	2	1
316	276秒	2	1	1	2	4	5	4	5	5	5	5	3	4	5	3	3	4	4	5	4	5	5	5	5	3	4	5	4	3	3	3	5	2	3	5	3	1	2	2	3	2	3	2	2	5	3	2	4
317	276秒	2	2	2	2	4	2	4	4	1	3	1	5	1	5	5	5	3	4	2	4	4	1	3	1	5	1	5	2	5	5	5	3	2	4	3	3	4	4	3	4	2	3	3	2	4	4	3	5
318	276秒	2	2	1	2	4	2	5	3	4	5	4	4	5	5	4	4	4	4	2	5	3	4	5	4	4	5	5	4	4	4	4	5	2	5	2	2	2	2	2	5	3	3	2	2	2	5	2	2
319	277秒	2	1	2	2	4	1	1	1	3	3	1	3	2	2	3	3	1	4	1	1	1	3	3	1	3	2	2	3	3	3	3	3	1	2	2	1	1	5	3	2	1	2	3	1	1	2	2	2
320	277秒	2	1	2	2	3	5	4	3	3	1	3	4	2	2	4	4	1	3	5	4	3	3	1	3	4	2	2	5	4	4	4	1	2	2	3	3	2	3	3	2	3	2	3	2	2	2	3	2
321	277秒	2	1	2	2	3	4	4	3	3	3	3	4	4	4	4	4	1	3	4	4	3	3	3	3	4	4	4	5	4	4	4	3	5	2	5	3	2	2	4	2	5	5	4	5	4	2	4	5
322	277秒	2	3	1	2	1	2	1	2	2	2	3	1	2	3	1	1	3	1	2	1	2	2	2	3	1	2	3	5	1	1	1	2	4	5	5	4	5	4	4	5	3	5	4	4	3	5	5	2
323	277秒	2	2	1	2	5	1	2	1	1	2	2	4	4	5	4	4	4	5	1	2	1	1	2	2	4	4	5	2	4	4	4	2	5	3	4	5	3	2	4	3	4	4	4	5	4	3	4	4
324	277秒	2	3	1	2	3	4	3	3	3	4	4	3	4	2	3	3	4	3	4	3	3	3	4	4	3	4	2	2	3	3	3	4	4	5	3	2	5	4	5	5	4	4	5	4	2	5	5	3
325	277秒	2	1	2	2	5	2	4	3	5	2	4	5	5	4	5	5	5	5	2	4	3	5	2	4	5	5	4	3	5	5	5	2	5	4	5	4	5	4	4	4	5	3	4	5	4	4	5	5
326	279秒	1	1	1	1	2	1	1	1	2	2	1	4	4	2	4	4	1	2	1	1	1	2	2	1	4	4	2	1	4	4	4	2	1	2	1	2	3	1	1	2	2	3	1	1	1	2	1	2
327	279秒	1	1	1	1	2	1	1	1	2	2	1	4	4	2	4	4	1	2	1	1	1	2	2	1	4	4	2	1	4	4	4	2	1	2	1	2	3	1	1	2	2	3	1	1	1	2	2	2
328	279秒	1	2	1	2	3	1	1	1	2	2	2	1	2	2	1	1	1	3	1	1	1	2	2	2	1	2	2	2	1	1	1	2	3	2	1	1	3	3	1	2	2	2	1	3	2	2	1	1
329	279秒	1	2	1	2	3	1	1	1	2	2	2	1	2	2	1	1	1	3	1	1	1	2	2	2	1	2	2	2	1	1	1	2	3	2	1	1	3	3	1	2	2	2	1	3	2	2	2	1
330	279秒	1	2	1	2	3	2	1	1	1	3	2	2	1	1	2	2	3	3	2	1	1	1	3	2	2	1	1	1	2	2	2	3	4	1	5	3	1	3	2	1	2	2	2	4	1	1	1	2
331	279秒	1	1	1	1	2	1	3	4	1	1	2	4	2	3	4	4	3	2	1	3	4	1	1	2	4	2	3	2	4	4	4	1	4	1	2	1	2	1	5	1	5	4	5	4	5	1	5	5
332	279秒	2	2	2	2	2	3	4	3	5	2	2	2	1	1	2	2	2	2	3	4	3	5	2	2	2	1	1	2	2	2	2	2	2	3	4	3	2	4	3	3	3	5	3	2	5	3	3	2
333	279秒	2	2	2	2	1	4	3	4	1	4	4	5	5	2	5	5	1	1	4	3	4	1	4	4	5	5	2	5	5	5	5	4	4	2	3	4	2	4	3	2	4	2	3	4	2	2	4	2
334	280秒	1	1	1	1	1	4	3	4	4	4	5	1	1	1	1	1	1	1	4	3	4	4	4	5	1	1	1	3	1	1	1	4	4	3	4	5	5	4	4	3	5	4	4	4	5	3	4	5
335	280秒	1	1	1	1	1	4	3	4	4	4	5	1	1	1	1	1	1	1	4	3	4	4	4	5	1	1	1	3	1	1	1	4	4	3	4	5	5	4	4	3	5	4	4	4	5	3	4	5
336	280秒	1	1	1	1	3	3	3	5	4	4	4	4	5	4	4	4	4	3	3	3	5	4	4	4	4	5	4	4	4	4	4	4	5	4	4	4	4	4	3	4	3	4	3	5	5	4	3	5
337	280秒	1	1	1	1	3	3	3	5	4	4	4	4	5	4	4	4	4	3	3	3	5	4	4	4	4	5	4	4	4	4	4	4	5	4	4	4	4	4	3	4	3	4	3	5	5	4	3	5
338	281秒	2	2	1	2	2	1	2	1	2	2	2	1	1	2	1	1	1	2	1	2	1	2	2	2	1	1	2	1	1	1	1	2	1	1	2	1	2	1	2	1	2	1	2	1	1	1	2	1
339	281秒	2	2	2	2	3	3	4	3	3	3	3	3	4	2	3	3	4	3	3	4	3	3	3	3	3	4	2	3	3	3	3	3	2	2	1	2	4	2	3	2	2	2	3	2	5	2	3	5
340	281秒	2	2	2	2	4	1	3	4	5	2	1	4	4	5	4	4	4	4	1	3	4	5	2	1	4	4	5	2	4	4	4	2	5	4	1	4	5	2	4	4	5	4	4	5	4	4	5	4
341	281秒	2	2	1	2	4	4	3	3	4	3	4	4	5	4	4	4	3	4	4	3	3	4	3	4	4	5	4	4	4	4	4	3	2	2	1	2	1	2	2	2	2	2	2	2	5	2	2	2
342	282秒	2	1	2	2	1	1	1	1	1	1	1	1	2	1	1	1	2	1	1	1	1	1	1	1	1	2	1	1	1	1	1	1	1	1	2	1	1	2	1	1	2	1	1	1	1	1	2	1
343	282秒	1	1	1	2	2	2	2	2	1	1	1	2	2	1	2	2	2	2	2	2	2	1	1	1	2	2	1	3	2	2	2	1	3	5	3	1	2	2	1	5	2	1	1	3	1	5	1	1
344	282秒	1	1	1	2	2	2	2	3	2	3	2	2	3	2	2	2	2	2	2	2	3	2	3	2	2	3	2	3	2	2	2	3	3	2	1	1	2	3	2	2	3	3	2	3	3	2	3	1
345	282秒	1	1	1	2	3	2	2	2	2	2	2	2	2	2	2	2	2	3	2	2	2	2	2	2	2	2	2	1	2	2	2	2	2	4	2	3	2	3	1	4	1	2	1	2	3	4	1	4
346	282秒	2	1	2	2	3	3	3	4	3	3	3	3	1	1	3	3	3	3	3	3	4	3	3	3	3	1	1	4	3	3	3	3	4	5	5	4	5	4	3	5	4	5	3	4	3	5	3	4
347	282秒	1	1	1	2	4	5	5	4	5	3	4	4	3	4	4	4	4	4	5	5	4	5	3	4	4	3	4	5	4	4	4	3	3	3	2	2	2	3	1	3	1	1	1	3	2	3	2	1
348	283秒	1	1	1	1	1	1	2	1	2	2	3	4	1	2	4	4	1	1	1	2	1	2	2	3	4	1	2	1	4	4	4	2	1	1	2	2	1	2	1	1	1	2	1	1	1	1	1	3
349	283秒	1	1	1	1	1	1	2	1	2	2	3	4	1	2	4	4	1	1	1	2	1	2	2	3	4	1	2	1	4	4	4	2	1	1	2	2	1	2	1	1	1	2	1	1	1	1	2	3
350	283秒	2	2	1	1	2	1	2	1	1	2	2	1	1	1	1	1	1	2	1	2	1	1	2	2	1	1	1	2	1	1	1	2	3	1	1	2	2	2	3	1	1	4	3	3	2	1	3	3
351	283秒	2	2	1	1	2	1	2	1	1	2	2	1	1	1	1	1	1	2	1	2	1	1	2	2	1	1	1	2	1	1	1	2	3	1	1	2	2	2	3	1	1	4	3	3	2	1	3	3
352	283秒	2	2	1	1	1	5	4	4	5	3	5	1	1	1	1	1	3	1	5	4	4	5	3	5	1	1	1	3	1	1	1	3	1	2	4	2	3	2	3	2	2	2	3	1	4	2	4	1
353	283秒	2	2	1	1	1	5	4	4	5	3	5	1	1	1	1	1	3	1	5	4	4	5	3	5	1	1	1	3	1	1	1	3	1	2	4	2	3	2	3	2	2	2	3	1	4	2	4	1
354	283秒	2	2	2	2	1	5	5	5	5	5	5	1	2	2	1	1	2	1	5	5	5	5	5	5	1	2	2	4	1	1	1	5	2	3	3	3	3	3	1	3	4	2	1	2	2	3	1	3
355	283秒	2	2	2	2	5	3	5	4	1	5	4	4	5	1	4	4	3	5	3	5	4	1	5	4	4	5	1	4	4	4	4	5	2	3	2	3	1	2	2	3	3	2	2	2	4	3	2	4
356	283秒	2	2	2	2	1	5	5	5	5	5	5	1	2	2	1	1	2	1	5	5	5	5	5	5	1	2	2	4	1	1	1	5	2	3	3	3	3	3	1	3	4	2	1	2	2	3	1	3
357	283秒	2	2	2	2	5	3	5	4	1	5	4	4	5	1	4	4	3	5	3	5	4	1	5	4	4	5	1	4	4	4	4	5	2	3	2	3	1	2	2	3	3	2	2	2	4	3	2	4
358	283秒	1	1	1	1	5	5	4	4	1	5	4	4	4	4	4	4	5	5	5	4	4	1	5	4	4	4	4	4	4	4	4	5	2	4	1	2	2	3	1	4	4	1	1	2	2	4	1	2
359	283秒	1	1	1	1	5	5	4	4	1	5	4	4	4	4	4	4	5	5	5	4	4	1	5	4	4	4	4	4	4	4	4	5	2	4	1	2	2	3	1	4	4	1	1	2	2	4	2	2
360	286秒	2	2	1	1	1	2	3	1	1	1	2	4	1	1	4	4	2	1	2	3	1	1	1	2	4	1	1	1	4	4	4	1	2	2	2	1	2	1	1	2	1	1	1	2	2	2	2	1
361	286秒	1	3	1	1	3	1	1	1	2	1	2	1	3	3	1	1	2	3	1	1	1	2	1	2	1	3	3	1	1	1	1	1	2	3	2	1	2	1	2	3	1	3	2	2	2	3	2	1
362	286秒	2	2	1	1	2	3	3	2	4	5	5	1	1	2	1	1	2	2	3	3	2	4	5	5	1	1	2	5	1	1	1	5	4	2	2	3	3	2	1	2	3	1	1	4	5	2	1	2
363	286秒	2	2	1	1	4	3	2	3	3	1	4	2	2	2	2	2	2	4	3	2	3	3	1	4	2	2	2	2	2	2	2	1	3	3	2	1	1	2	5	3	5	5	5	3	1	3	5	1
364	286秒	1	3	1	1	3	2	1	5	2	3	1	3	4	4	3	3	5	3	2	1	5	2	3	1	3	4	4	3	3	3	3	3	4	3	3	1	2	2	1	3	2	3	1	4	4	3	3	5
365	286秒	2	2	1	1	3	3	3	2	3	4	2	2	4	2	2	2	4	3	3	3	2	3	4	2	2	4	2	3	2	2	2	4	3	4	3	5	1	5	4	4	4	3	4	3	1	4	4	2
366	286秒	2	2	1	1	4	2	3	2	1	4	3	5	5	5	5	5	4	4	2	3	2	1	4	3	5	5	5	5	5	5	5	4	2	5	4	3	5	5	3	5	5	4	3	2	3	5	3	4
367	286秒	2	2	1	1	4	4	4	3	1	2	1	3	4	5	3	3	3	4	4	4	3	1	2	1	3	4	5	5	3	3	3	2	5	5	5	4	2	4	4	5	5	5	4	5	4	5	4	5
368	288秒	2	2	1	1	3	3	3	3	5	1	1	1	3	1	1	1	3	3	3	3	3	5	1	1	1	3	1	4	1	1	1	1	4	2	3	3	3	2	4	2	1	2	4	4	2	2	1	4
369	288秒	2	2	1	1	3	5	5	2	2	3	4	2	3	4	2	2	4	3	5	5	2	2	3	4	2	3	4	3	2	2	2	3	5	4	2	5	3	3	1	4	1	5	1	5	4	4	1	2
370	289秒	2	2	1	2	1	2	2	2	1	2	2	1	2	2	1	1	2	1	2	2	2	1	2	2	1	2	2	2	1	1	1	2	2	3	2	2	3	3	1	3	2	1	1	2	2	3	1	4
371	289秒	1	2	2	1	3	1	2	3	2	3	3	2	4	4	2	2	2	3	1	2	3	2	3	3	2	4	4	1	2	2	2	3	3	3	4	4	1	1	1	3	2	3	1	3	2	3	1	1
372	289秒	2	2	1	2	3	2	1	1	1	2	3	4	3	4	4	4	1	3	2	1	1	1	2	3	4	3	4	2	4	4	4	2	3	1	4	4	1	1	3	1	3	4	3	3	2	1	3	1
373	289秒	2	3	1	2	2	5	5	5	5	4	5	1	2	1	1	1	1	2	5	5	5	5	4	5	1	2	1	5	1	1	1	4	2	4	4	4	3	3	3	4	2	3	3	2	1	4	4	1
374	289秒	1	2	2	1	4	3	3	2	3	3	3	2	4	2	2	2	4	4	3	3	2	3	3	3	2	4	2	2	2	2	2	3	4	4	3	3	2	2	2	4	4	2	2	4	2	4	2	4
375	289秒	2	3	1	2	3	4	3	4	4	2	3	5	3	5	5	5	3	3	4	3	4	4	2	3	5	3	5	3	5	5	5	2	2	4	4	5	2	4	3	4	4	4	3	2	4	4	3	5
376	289秒	2	2	1	2	5	5	5	4	4	5	5	4	4	3	4	4	4	5	5	5	4	4	5	5	4	4	3	4	4	4	4	5	3	3	4	2	4	5	5	3	4	5	5	3	2	3	5	3
377	289秒	2	2	1	2	4	4	5	4	5	4	5	5	1	4	5	5	1	4	4	5	4	5	4	5	5	1	4	3	5	5	5	4	3	4	4	4	4	4	5	4	5	3	5	3	5	4	4	5
378	291秒	2	2	1	2	2	2	2	1	2	2	3	1	3	2	1	1	2	2	2	2	1	2	2	3	1	3	2	2	1	1	1	2	2	3	3	5	2	3	2	3	3	1	2	2	2	3	2	2
379	291秒	2	1	2	2	2	5	5	5	5	4	5	1	2	1	1	1	1	2	5	5	5	5	4	5	1	2	1	5	1	1	1	4	2	4	4	4	3	3	3	4	2	3	3	2	1	4	3	1
380	291秒	2	2	1	2	2	2	2	1	2	2	2	1	2	2	1	1	2	2	2	2	1	2	2	2	1	2	2	2	1	1	1	2	2	2	3	4	2	4	4	2	4	2	4	2	5	2	4	1
381	291秒	2	1	2	2	3	4	3	4	4	2	3	5	3	5	5	5	3	3	4	3	4	4	2	3	5	3	5	3	5	5	5	2	2	4	4	5	2	4	3	4	4	4	3	2	4	4	3	5
382	292秒	2	2	2	2	1	1	1	1	1	1	2	1	1	1	1	1	1	1	1	1	1	1	1	2	1	1	1	1	1	1	1	1	1	2	3	2	1	1	1	2	1	1	1	1	1	2	2	2
383	292秒	2	2	1	2	2	3	2	1	3	3	1	1	1	1	1	1	1	2	3	2	1	3	3	1	1	1	1	3	1	1	1	3	3	2	2	2	1	2	3	2	2	2	3	3	5	2	3	2
384	292秒	2	2	1	1	4	2	4	4	4	4	3	4	3	2	4	4	3	4	2	4	4	4	4	3	4	3	2	2	4	4	4	4	3	5	4	4	2	3	4	5	3	4	4	3	4	5	4	3
385	292秒	1	2	2	2	5	2	2	1	2	2	3	5	5	5	5	5	4	5	2	2	1	2	2	3	5	5	5	2	5	5	5	2	5	1	5	4	2	3	5	1	5	5	5	5	5	1	5	5
386	292秒	2	2	1	2	3	4	4	5	4	3	4	3	5	4	3	3	4	3	4	4	5	4	3	4	3	5	4	5	3	3	3	3	3	5	5	5	5	5	5	5	5	3	5	3	5	5	5	1
387	295秒	1	3	1	2	2	2	1	1	1	2	3	2	1	1	2	2	1	2	2	1	1	1	2	3	2	1	1	2	2	2	2	2	1	4	2	2	3	3	1	4	1	1	1	1	4	4	3	3
388	295秒	2	2	1	2	3	3	2	1	3	2	3	2	2	2	2	2	2	3	3	2	1	3	2	3	2	2	2	2	2	2	2	2	1	3	3	2	3	4	2	3	3	2	2	1	2	3	2	1
389	295秒	1	3	1	1	4	4	3	5	3	2	1	4	1	3	4	4	3	4	4	3	5	3	2	1	4	1	3	2	4	4	4	2	5	5	3	2	5	4	5	5	5	5	5	5	4	5	5	5
390	296秒	2	2	1	2	3	1	1	2	2	3	3	1	2	1	1	1	2	3	1	1	2	2	3	3	1	2	1	1	1	1	1	3	2	3	1	1	5	3	4	3	4	3	4	2	1	3	4	2
391	296秒	1	3	1	2	1	1	4	3	2	4	4	3	3	1	3	3	1	1	1	4	3	2	4	4	3	3	1	3	3	3	3	4	2	2	2	2	3	3	2	2	3	3	2	2	2	2	2	4
392	296秒	2	1	1	1	5	4	5	3	3	4	5	4	4	3	4	4	5	5	4	5	3	3	4	5	4	4	3	5	4	4	4	4	5	5	4	5	5	5	5	5	4	4	5	5	4	5	4	3
393	298秒	2	2	1	1	4	1	1	1	1	2	2	1	1	3	1	1	1	4	1	1	1	1	2	2	1	1	3	1	1	1	1	2	2	1	2	2	2	1	1	1	4	2	1	2	2	1	1	1
394	300秒	2	3	1	2	2	2	3	2	1	5	4	1	2	4	1	1	2	2	2	3	2	1	5	4	1	2	4	3	1	1	1	5	4	5	3	5	4	5	3	5	4	4	3	4	1	5	3	1
395	301秒	1	3	2	1	1	4	3	5	4	2	2	1	1	2	1	1	1	1	4	3	5	4	2	2	1	1	2	3	1	1	1	2	3	2	2	1	2	2	2	2	3	2	2	3	5	2	2	3
396	301秒	2	2	1	2	3	4	4	3	5	4	3	3	4	5	3	3	5	3	4	4	3	5	4	3	3	4	5	5	3	3	3	4	1	2	2	1	3	2	1	2	1	3	1	1	2	2	2	2
397	302秒	1	2	1	2	2	2	3	5	2	2	3	2	3	1	2	2	1	2	2	3	5	2	2	3	2	3	1	3	2	2	2	2	2	2	2	2	2	2	2	2	3	2	2	2	4	2	2	2
398	302秒	1	3	1	1	4	4	4	5	4	5	4	5	5	4	5	5	5	4	4	4	5	4	5	4	5	5	4	5	5	5	5	5	3	3	3	3	3	3	1	3	1	1	1	3	2	3	1	3
399	303秒	1	3	1	1	2	2	1	1	2	1	2	2	2	2	2	2	1	2	2	1	1	2	1	2	2	2	2	3	2	2	2	1	4	1	1	2	1	2	1	1	2	1	1	4	2	1	1	2
400	303秒	2	1	1	2	4	2	3	1	4	2	2	3	1	1	3	3	1	4	2	3	1	4	2	2	3	1	1	2	3	3	3	2	1	2	2	1	1	1	1	2	1	2	1	1	3	2	1	2
401	303秒	2	3	1	1	2	5	5	4	3	3	3	4	2	1	4	4	3	2	5	5	4	3	3	3	4	2	1	5	4	4	4	3	3	3	3	4	4	4	3	3	5	4	3	3	3	3	3	5
402	304秒	2	2	1	2	5	2	2	2	3	5	3	3	3	2	3	3	4	5	2	2	2	3	5	3	3	3	2	3	3	3	3	5	4	5	4	3	4	3	4	5	4	2	4	4	2	5	4	2
403	304秒	1	2	1	2	5	4	5	5	3	5	5	4	5	4	4	4	3	5	4	5	5	3	5	5	4	5	4	5	4	4	4	5	2	2	2	3	2	2	3	2	2	2	3	2	1	2	3	1
404	305秒	2	1	1	2	2	2	1	2	3	2	1	1	2	3	1	1	2	2	2	1	2	3	2	1	1	2	3	2	1	1	1	2	1	2	2	2	1	1	1	2	2	2	1	1	2	2	1	2
405	305秒	1	2	1	2	2	2	3	2	3	2	1	2	1	1	2	2	1	2	2	3	2	3	2	1	2	1	1	4	2	2	2	2	3	2	3	2	2	3	3	2	2	3	3	3	3	2	3	2
406	305秒	2	3	2	1	1	2	2	1	2	1	1	5	2	1	5	5	2	1	2	2	1	2	1	1	5	2	1	2	5	5	5	1	1	3	4	4	3	5	1	3	2	1	1	1	3	3	1	2
407	305秒	1	3	1	1	5	2	3	3	3	1	2	4	1	2	4	4	3	5	2	3	3	3	1	2	4	1	2	1	4	4	4	1	4	3	4	2	4	1	2	3	4	2	2	4	3	3	2	3
408	307秒	2	1	2	2	5	4	3	4	3	3	3	4	5	4	4	4	5	5	4	3	4	3	3	3	4	5	4	4	4	4	4	3	4	5	4	5	4	5	5	5	5	4	5	4	5	5	5	4
409	308秒	2	2	2	2	3	2	2	2	1	1	2	4	1	1	4	4	1	3	2	2	2	1	1	2	4	1	1	2	4	4	4	1	3	1	1	1	1	4	2	1	3	3	2	3	4	1	2	4
410	308秒	2	2	2	2	5	4	3	5	3	5	4	5	3	4	5	5	5	5	4	3	5	3	5	4	5	3	4	3	5	5	5	5	1	2	1	4	1	2	3	2	2	3	3	1	1	2	3	3
411	310秒	1	2	1	2	3	5	5	4	5	4	4	4	4	4	4	4	3	3	5	5	4	5	4	4	4	4	4	4	4	4	4	4	3	3	4	2	2	3	3	3	3	2	3	3	3	3	3	3
412	311秒	1	2	1	2	4	3	4	4	3	3	4	4	3	4	4	4	4	4	3	4	4	3	3	4	4	3	4	4	4	4	4	3	1	2	3	2	3	3	1	2	1	1	1	1	2	2	1	2
413	312秒	1	1	1	2	3	5	4	3	3	1	3	4	2	2	4	4	1	3	5	4	3	3	1	3	4	2	2	5	4	4	4	1	2	2	3	3	2	3	3	2	3	2	3	2	2	2	3	2
414	315秒	1	2	1	1	1	1	2	1	1	2	1	1	1	1	1	1	1	1	1	2	1	1	2	1	1	1	1	1	1	1	1	2	1	2	2	2	2	2	1	2	1	1	1	1	3	2	1	2
415	315秒	2	3	1	2	3	2	3	2	2	3	2	4	4	2	4	4	3	3	2	3	2	2	3	2	4	4	2	3	4	4	4	3	3	4	3	3	3	2	2	4	2	2	2	3	3	4	2	3
416	315秒	1	2	1	1	4	5	2	1	1	5	3	5	5	5	5	5	4	4	5	2	1	1	5	3	5	5	5	4	5	5	5	5	4	5	3	3	5	4	3	5	5	4	3	4	2	5	3	3
417	316秒	1	1	2	1	2	5	4	4	2	5	3	5	3	5	5	5	4	2	5	4	4	2	5	3	5	3	5	5	5	5	5	5	4	4	4	4	2	2	2	4	4	2	2	4	3	4	2	4
418	318秒	2	2	1	1	4	4	5	5	5	3	5	5	4	4	5	5	5	4	4	5	5	5	3	5	5	4	4	5	5	5	5	3	5	5	5	3	5	5	5	5	5	4	5	5	4	5	5	4
419	319秒	2	2	2	2	3	2	1	1	1	1	1	4	3	3	4	4	2	3	2	1	1	1	1	1	4	3	3	2	4	4	4	1	5	3	3	3	4	5	4	3	5	4	4	5	3	3	4	3
420	321秒	1	2	1	2	2	4	3	3	2	3	3	2	2	3	2	2	4	2	4	3	3	2	3	3	2	2	3	3	2	2	2	3	2	3	3	2	5	5	3	3	2	2	3	2	3	3	2	3
421	322秒	2	1	2	2	2	3	2	4	2	3	3	3	2	3	3	3	1	2	3	2	4	2	3	3	3	2	3	3	3	3	3	3	3	3	3	3	4	1	3	3	4	1	3	3	2	3	3	3
422	322秒	1	2	1	2	5	5	4	5	3	4	1	5	1	5	5	5	1	5	5	4	5	3	4	1	5	1	5	5	5	5	5	4	5	3	4	4	4	5	4	3	4	3	4	5	3	3	3	4
423	324秒	2	1	2	2	3	2	1	2	2	1	3	3	2	3	3	3	1	3	2	1	2	2	1	3	3	2	3	1	3	3	3	1	2	2	2	4	3	4	4	2	2	3	4	2	3	2	3	3
424	324秒	1	2	2	2	4	4	2	5	4	2	1	4	5	3	4	4	4	4	4	2	5	4	2	1	4	5	3	5	4	4	4	2	1	1	5	4	2	3	4	1	3	2	4	1	5	1	4	1
425	324秒	2	1	2	1	5	2	2	2	1	1	1	5	4	3	5	5	4	5	2	2	2	1	1	1	5	4	3	1	5	5	5	1	1	5	2	2	5	4	2	5	2	1	2	1	4	5	2	5
426	324秒	1	2	2	2	3	5	5	2	4	5	5	1	1	2	1	1	3	3	5	5	2	4	5	5	1	1	2	5	1	1	1	5	4	5	3	4	3	5	4	5	4	5	4	4	4	5	5	4
427	326秒	2	1	2	1	3	5	1	2	3	4	3	4	5	3	4	4	4	3	5	1	2	3	4	3	4	5	3	3	4	4	4	4	5	5	1	3	4	5	4	5	4	5	4	5	3	5	4	3
428	327秒	2	1	1	2	3	2	1	1	2	2	2	3	2	3	3	3	2	3	2	1	1	2	2	2	3	2	3	1	3	3	3	2	3	4	3	3	2	3	1	4	1	1	1	3	4	4	1	3
429	328秒	1	3	1	1	4	5	4	5	5	3	2	5	3	5	5	5	2	4	5	4	5	5	3	2	5	3	5	4	5	5	5	3	5	5	2	3	5	5	4	5	3	4	4	5	5	5	5	5
430	330秒	2	2	2	2	3	1	1	1	2	1	2	1	1	2	1	1	1	3	1	1	1	2	1	2	1	1	2	1	1	1	1	1	1	4	1	1	2	2	1	4	1	1	1	1	4	4	1	3
431	330秒	2	2	1	1	3	1	1	2	2	2	3	1	4	3	1	1	3	3	1	1	2	2	2	3	1	4	3	2	1	1	1	2	1	5	1	2	4	3	1	5	1	2	1	1	2	5	2	2
432	332秒	2	2	2	2	2	1	2	2	2	1	2	1	1	1	1	1	2	2	1	2	2	2	1	2	1	1	1	2	1	1	1	1	1	3	2	3	3	3	1	3	3	3	1	1	3	3	1	3
433	336秒	1	3	1	1	3	3	3	2	2	4	4	2	4	2	2	2	4	3	3	3	2	2	4	4	2	4	2	3	2	2	2	4	5	3	3	2	2	4	1	3	2	3	1	5	3	3	2	3
434	336秒	1	2	1	2	4	4	4	3	3	4	3	4	4	4	4	4	3	4	4	4	3	3	4	3	4	4	4	4	4	4	4	4	5	5	4	5	4	4	4	5	5	4	4	5	4	5	4	5
435	337秒	1	3	1	2	1	1	2	1	1	2	1	1	1	1	1	1	1	1	1	2	1	1	2	1	1	1	1	1	1	1	1	2	1	1	3	1	2	1	1	1	1	2	1	1	1	1	1	1
436	337秒	1	3	1	2	1	1	2	1	1	2	1	1	1	1	1	1	1	1	1	2	1	1	2	1	1	1	1	1	1	1	1	2	1	1	3	1	2	1	1	1	1	2	1	1	1	1	1	1
437	338秒	1	1	1	1	4	5	4	3	1	2	3	4	1	5	4	4	5	4	5	4	3	1	2	3	4	1	5	4	4	4	4	2	4	5	3	1	5	5	3	5	2	3	3	4	5	5	3	5
438	339秒	1	2	1	2	5	2	4	3	4	5	5	5	2	4	5	5	4	5	2	4	3	4	5	5	5	2	4	5	5	5	5	5	3	3	3	4	3	3	3	3	3	4	3	3	1	3	3	3
439	339秒	1	2	1	2	5	2	4	3	4	5	5	5	2	4	5	5	4	5	2	4	3	4	5	5	5	2	4	5	5	5	5	5	3	3	3	4	3	3	3	3	3	4	3	3	1	3	3	3
440	340秒	2	2	1	2	4	5	2	4	1	2	2	2	2	2	2	2	1	4	5	2	4	1	2	2	2	2	2	1	2	2	2	2	1	1	2	2	2	3	2	1	1	3	2	1	1	1	2	3
441	342秒	1	3	1	2	5	3	3	5	2	4	1	4	5	3	4	4	4	5	3	3	5	2	4	1	4	5	3	5	4	4	4	4	1	4	2	2	2	2	2	4	3	2	2	1	4	4	2	3
442	343秒	2	2	1	2	3	4	3	4	4	3	4	4	4	4	4	4	4	3	4	3	4	4	3	4	4	4	4	4	4	4	4	3	3	2	4	4	4	4	4	2	2	5	4	3	2	2	5	4
443	345秒	2	1	1	2	2	2	3	1	2	3	1	4	4	2	4	4	1	2	2	3	1	2	3	1	4	4	2	1	4	4	4	3	1	2	3	2	2	1	2	2	2	1	2	1	5	2	2	5
444	345秒	1	3	1	1	3	2	2	3	4	5	4	4	2	4	4	4	4	3	2	2	3	4	5	4	4	2	4	3	4	4	4	5	3	4	4	3	3	3	1	4	4	1	1	3	2	4	1	3
445	346秒	2	2	2	2	2	4	5	4	5	4	4	5	2	2	5	5	3	2	4	5	4	5	4	4	5	2	2	5	5	5	5	4	1	3	5	3	2	2	3	3	3	1	3	1	4	3	3	2
446	346秒	2	1	1	2	1	3	4	5	5	4	5	1	1	3	1	1	1	1	3	4	5	5	4	5	1	1	3	5	1	1	1	4	4	3	4	2	4	2	3	3	3	4	3	4	5	3	3	4
447	352秒	2	1	1	2	2	3	3	3	2	3	3	3	2	2	3	3	2	2	3	3	3	2	3	3	3	2	2	3	3	3	3	3	1	5	4	2	4	3	2	5	3	3	2	1	2	5	2	3
448	352秒	1	2	1	2	3	3	5	5	3	5	5	4	5	1	4	4	4	3	3	5	5	3	5	5	4	5	1	5	4	4	4	5	4	5	3	3	5	4	4	5	5	4	4	4	4	5	4	5
449	355秒	2	1	1	2	4	4	2	4	2	3	3	2	2	2	2	2	4	4	4	2	4	2	3	3	2	2	2	4	2	2	2	3	3	4	2	4	3	2	2	4	3	3	2	3	3	4	2	3
450	360秒	2	1	2	2	3	2	3	2	4	2	4	2	2	3	2	2	3	3	2	3	2	4	2	4	2	2	3	4	2	2	2	2	3	2	3	3	2	5	3	2	3	3	3	3	2	2	3	4
451	360秒	1	3	2	2	5	5	5	3	5	5	4	4	4	4	4	4	5	5	5	5	3	5	5	4	4	4	4	1	4	4	4	5	3	2	3	1	2	1	4	2	3	5	4	3	2	2	4	2
452	362秒	1	2	1	2	5	5	4	5	3	4	1	5	1	5	5	5	1	5	5	4	5	3	4	1	5	1	5	5	5	5	5	4	5	3	4	4	4	5	4	3	4	3	4	5	3	3	3	4
453	362秒	2	1	2	2	1	1	1	2	2	1	1	1	1	1	1	1	2	1	1	1	2	2	1	1	1	1	1	1	1	1	1	1	2	2	2	1	2	4	1	2	1	1	1	2	1	2	2	2
454	362秒	2	1	2	2	5	2	2	5	4	4	3	2	1	1	2	2	4	5	2	2	5	4	4	3	2	1	1	5	2	2	2	4	2	3	3	3	3	4	2	3	4	3	2	2	4	3	2	2
455	363秒	1	2	1	1	3	3	2	2	1	3	2	3	4	3	3	3	2	3	3	2	2	1	3	2	3	4	3	2	3	3	3	3	3	5	2	1	3	4	5	5	3	4	5	3	5	5	5	4
456	363秒	1	2	1	1	3	3	2	2	1	3	2	3	4	3	3	3	2	3	3	2	2	1	3	2	3	4	3	2	3	3	3	3	3	5	2	1	3	4	5	5	3	4	5	3	5	5	5	4
457	364秒	2	2	1	2	2	2	3	1	2	3	1	4	4	2	4	4	1	2	2	3	1	2	3	1	4	4	2	1	4	4	4	3	1	2	3	2	2	1	2	2	2	1	2	1	5	2	2	5
458	365秒	2	2	2	2	2	1	2	2	2	3	2	1	3	3	1	1	4	2	1	2	2	2	3	2	1	3	3	1	1	1	1	3	3	2	4	4	2	3	3	2	3	3	3	3	3	2	3	4
459	368秒	2	2	1	2	2	2	2	2	3	3	3	3	3	3	3	3	3	2	2	2	2	3	3	3	3	3	3	2	3	3	3	3	3	1	2	3	2	3	2	1	5	5	2	3	2	1	2	2
460	369秒	1	2	2	2	5	2	1	1	4	3	2	1	2	1	1	1	2	5	2	1	1	4	3	2	1	2	1	2	1	1	1	3	1	2	2	2	2	1	2	2	1	2	2	1	1	2	2	2
461	369秒	1	2	2	2	5	2	1	1	4	3	2	1	2	1	1	1	2	5	2	1	1	4	3	2	1	2	1	2	1	1	1	3	1	2	2	2	2	1	2	2	1	2	2	1	1	2	2	2
462	371秒	1	2	2	1	4	3	1	2	1	2	2	4	5	4	4	4	3	4	3	1	2	1	2	2	4	5	4	1	4	4	4	2	2	3	1	3	2	3	2	3	2	3	2	2	2	3	3	3
463	372秒	2	2	2	2	2	4	4	4	3	4	3	1	2	3	1	1	1	2	4	4	4	3	4	3	1	2	3	2	1	1	1	4	5	3	3	5	3	4	4	3	4	5	4	5	3	3	4	4
464	375秒	2	1	2	1	3	5	4	4	4	3	3	5	5	4	5	5	3	3	5	4	4	4	3	3	5	5	4	5	5	5	5	3	5	5	3	5	4	4	5	5	5	5	5	5	3	5	5	5
465	385秒	2	1	2	2	4	5	5	3	4	3	3	4	4	3	4	4	3	4	5	5	3	4	3	3	4	4	3	5	4	4	4	3	3	5	5	5	2	4	4	5	4	4	4	3	3	5	4	4
466	386秒	1	1	2	1	5	5	5	5	5	5	4	5	5	5	5	5	5	5	5	5	5	5	5	4	5	5	5	5	5	5	5	5	4	3	4	5	4	2	3	3	3	2	3	4	5	3	3	4
467	386秒	2	2	1	2	3	5	5	5	5	5	5	4	5	4	4	4	3	3	5	5	5	5	5	5	4	5	4	5	4	4	4	5	4	3	4	4	5	4	5	3	3	3	5	4	4	3	5	4
468	395秒	2	2	1	2	4	4	5	5	5	3	4	5	4	2	5	5	3	4	4	5	5	5	3	4	5	4	2	5	5	5	5	3	2	4	5	4	5	4	3	4	2	2	3	2	5	4	3	5
469	396秒	2	1	1	2	4	2	2	4	3	3	4	2	2	2	2	2	2	4	2	2	4	3	3	4	2	2	2	3	2	2	2	3	1	3	3	4	4	3	3	3	2	2	3	1	3	3	3	2
470	396秒	1	2	1	1	2	4	4	5	5	5	5	2	2	1	2	2	2	2	4	4	5	5	5	5	2	2	1	4	2	2	2	5	5	5	3	5	3	5	4	5	5	5	4	5	4	5	4	4
471	396秒	1	2	2	2	5	5	4	4	2	3	3	4	4	5	4	4	4	5	5	4	4	2	3	3	4	4	5	1	4	4	4	3	5	5	4	5	5	3	5	5	5	5	5	5	5	5	5	5
472	401秒	2	2	2	1	5	2	2	1	4	1	3	2	1	3	2	2	5	5	2	2	1	4	1	3	2	1	3	4	2	2	2	1	3	4	4	2	2	2	2	4	3	2	2	3	3	4	2	2
473	402秒	1	2	2	2	3	1	1	1	1	1	1	2	3	3	2	2	1	3	1	1	1	1	1	1	2	3	3	1	2	2	2	1	3	2	2	1	1	3	3	2	3	2	3	3	1	2	4	1
474	402秒	2	1	2	2	5	5	4	4	5	4	5	4	3	4	4	4	4	5	5	4	4	5	4	5	4	3	4	3	4	4	4	4	1	2	2	2	1	4	2	2	2	1	2	1	2	2	2	2
475	404秒	1	1	2	2	2	1	2	1	1	1	1	1	1	1	1	1	2	2	1	2	1	1	1	1	1	1	1	2	1	1	1	1	3	3	3	3	2	3	2	3	2	3	2	3	3	3	2	2
476	404秒	2	1	2	2	5	2	1	3	2	1	2	4	3	1	4	4	5	5	2	1	3	2	1	2	4	3	1	1	4	4	4	1	4	5	4	3	4	4	4	5	4	2	4	4	3	5	4	4
477	408秒	2	2	2	2	2	1	2	3	5	2	2	2	2	1	2	2	2	2	1	2	3	5	2	2	2	2	1	1	2	2	2	2	2	2	2	1	1	3	1	2	2	1	1	2	2	2	1	3
478	409秒	2	3	1	2	2	5	2	4	1	2	1	1	2	3	1	1	2	2	5	2	4	1	2	1	1	2	3	3	1	1	1	2	1	2	2	3	1	3	3	2	1	4	3	1	2	2	3	3
479	413秒	1	3	1	1	4	1	3	2	2	2	3	2	1	2	2	2	3	4	1	3	2	2	2	3	2	1	2	1	2	2	2	2	1	3	3	2	2	3	2	3	3	1	2	1	2	3	2	2
480	414秒	2	1	2	2	2	1	2	2	2	1	2	1	2	3	1	1	2	2	1	2	2	2	1	2	1	2	3	2	1	1	1	1	1	1	4	1	1	2	1	1	1	1	1	1	1	1	2	3
481	416秒	2	1	1	2	1	2	2	3	2	3	1	3	3	2	3	3	1	1	2	2	3	2	3	1	3	3	2	2	3	3	3	3	1	1	3	2	1	2	2	1	1	1	2	1	1	1	2	1
482	416秒	1	2	1	2	3	4	3	3	4	3	4	4	4	4	4	4	4	3	4	3	3	4	3	4	4	4	4	4	4	4	4	3	3	5	2	1	4	4	5	5	4	5	5	3	4	5	5	4
483	431秒	2	1	1	2	2	1	1	2	1	3	2	1	2	1	1	1	1	2	1	1	2	1	3	2	1	2	1	2	1	1	1	3	1	1	4	2	1	1	1	1	3	2	1	1	1	1	2	2
484	435秒	2	1	1	2	2	1	1	1	2	2	2	2	1	2	2	2	1	2	1	1	1	2	2	2	2	1	2	1	2	2	2	2	1	1	1	1	2	2	1	1	1	1	1	1	1	1	2	2
485	437秒	1	1	2	2	3	5	4	2	5	5	5	5	2	5	5	5	3	3	5	4	2	5	5	5	5	2	5	4	5	5	5	5	5	4	5	3	5	5	4	4	5	5	4	5	5	4	4	5
486	445秒	1	1	1	1	4	1	1	1	1	2	2	1	1	3	1	1	1	4	1	1	1	1	2	2	1	1	3	1	1	1	1	2	2	1	2	2	2	1	1	1	4	2	1	2	2	1	1	1
487	445秒	2	3	2	2	4	3	2	2	5	1	1	4	5	4	4	4	5	4	3	2	2	5	1	1	4	5	4	5	4	4	4	1	2	4	3	4	4	3	5	4	2	5	5	2	3	4	5	4
488	446秒	1	1	1	1	4	5	5	5	5	5	5	4	3	3	4	4	5	4	5	5	5	5	5	5	4	3	3	5	4	4	4	5	3	3	4	4	4	4	3	3	4	3	3	3	5	3	3	1
489	451秒	2	1	2	1	3	1	1	1	1	1	1	3	3	3	3	3	1	3	1	1	1	1	1	1	3	3	3	1	3	3	3	1	2	1	5	5	1	1	2	1	1	1	2	2	2	1	1	2
490	453秒	2	2	2	2	5	4	3	4	3	2	4	5	4	5	5	5	4	5	4	3	4	3	2	4	5	4	5	3	5	5	5	2	2	2	2	2	1	1	2	2	2	2	2	2	4	2	3	4
491	463秒	2	2	2	2	3	3	3	3	4	3	3	3	3	3	3	3	4	3	3	3	3	4	3	3	3	3	3	4	3	3	3	3	3	3	4	4	5	3	4	3	4	3	4	3	4	3	5	4
492	464秒	1	1	1	2	1	5	3	3	3	2	1	4	3	4	4	4	2	1	5	3	3	3	2	1	4	3	4	4	4	4	4	2	2	2	4	4	3	3	2	2	2	2	2	2	2	2	2	3
493	465秒	1	2	1	1	1	1	1	1	1	2	1	1	2	1	1	1	1	1	1	1	1	1	2	1	1	2	1	2	1	1	1	2	1	2	4	2	1	2	3	2	3	3	3	1	3	2	3	3
494	494秒	1	3	1	1	4	1	3	4	1	2	3	3	4	4	3	3	3	4	1	3	4	1	2	3	3	4	4	4	3	3	3	2	3	2	2	1	3	1	4	2	3	3	4	3	5	2	4	4
495	514秒	2	1	1	1	2	2	2	3	2	1	3	4	3	3	4	4	2	2	2	2	3	2	1	3	4	3	3	3	4	4	4	1	2	2	5	4	2	3	2	2	3	2	2	2	5	2	2	1
496	515秒	1	2	2	1	3	2	2	2	2	4	2	3	3	3	3	3	5	3	2	2	2	2	4	2	3	3	3	3	3	3	3	4	2	4	3	4	3	2	2	4	2	2	2	2	5	4	2	2
497	515秒	2	3	2	2	5	5	4	4	4	2	1	3	4	1	3	3	4	5	5	4	4	4	2	1	3	4	1	4	3	3	3	2	3	4	3	3	2	3	3	4	3	4	3	3	3	4	3	4
498	517秒	1	2	2	1	2	1	2	3	2	2	3	2	4	4	2	2	2	2	1	2	3	2	2	3	2	4	4	1	2	2	2	2	5	3	1	2	5	1	4	3	5	5	4	5	5	3	5	2
499	528秒	2	1	2	2	2	4	5	3	5	5	5	3	3	2	3	3	4	2	4	5	3	5	5	5	3	3	2	3	3	3	3	5	3	2	5	4	4	3	4	2	4	3	4	3	3	2	4	3
500	530秒	2	2	1	2	2	3	3	2	2	1	4	3	2	3	3	3	1	2	3	3	2	2	1	4	3	2	3	4	3	3	3	1	2	2	4	4	3	3	2	2	2	4	2	2	2	2	2	1
501	532秒	1	2	1	2	2	3	3	2	3	3	3	3	2	4	3	3	4	2	3	3	2	3	3	3	3	2	4	5	3	3	3	3	1	3	3	4	2	4	5	3	1	2	5	1	4	3	5	3
502	532秒	2	3	2	2	5	3	5	5	5	4	5	5	4	4	5	5	4	5	3	5	5	5	4	5	5	4	4	5	5	5	5	4	1	2	3	2	2	4	1	2	2	3	1	1	4	2	2	5
503	546秒	1	2	1	2	1	4	5	2	2	3	1	1	4	2	1	1	1	1	4	5	2	2	3	1	1	4	2	3	1	1	1	3	3	3	2	3	3	2	1	3	1	1	1	3	2	3	2	1
504	553秒	2	2	1	1	3	5	4	5	5	4	5	5	4	2	5	5	2	3	5	4	5	5	4	5	5	4	2	5	5	5	5	4	3	3	5	5	5	5	4	3	3	2	4	3	3	3	4	3
505	553秒	1	2	2	2	4	4	2	3	4	5	3	3	5	4	3	3	4	4	4	2	3	4	5	3	3	5	4	5	3	3	3	5	4	5	4	4	5	3	4	5	5	5	4	4	4	5	5	4
506	560秒	2	2	1	1	4	3	2	1	5	1	2	3	3	2	3	3	2	4	3	2	1	5	1	2	3	3	2	4	3	3	3	1	1	2	5	5	1	1	1	2	3	1	1	1	3	2	2	1
507	570秒	2	2	1	1	3	3	5	4	3	5	5	4	3	2	4	4	2	3	3	5	4	3	5	5	4	3	2	3	4	4	4	5	3	5	3	4	4	4	5	5	5	2	5	3	2	5	5	4
508	583秒	2	1	1	2	4	4	3	4	4	4	4	3	3	3	3	3	3	4	4	3	4	4	4	4	3	3	3	3	3	3	3	4	5	3	4	5	3	5	5	3	5	3	5	5	3	3	5	5
509	585秒	2	2	1	2	2	2	1	3	3	2	3	3	4	3	3	3	3	2	2	1	3	3	2	3	3	4	3	2	3	3	3	2	2	3	3	3	4	4	2	3	1	2	2	2	1	3	3	3
510	644秒	2	2	2	2	2	2	2	2	2	2	3	3	2	3	3	3	3	2	2	2	2	2	2	3	3	2	3	3	3	3	3	2	1	2	4	5	1	3	2	2	2	3	2	1	1	2	1	1
511	669秒	1	1	1	1	2	1	2	1	3	1	1	3	4	1	3	3	2	2	1	2	1	3	1	1	3	4	1	4	3	3	3	1	5	5	2	1	5	5	5	5	4	5	5	5	2	5	5	2
512	713秒	2	2	2	2	3	3	3	2	3	3	2	3	3	2	3	3	2	3	3	3	2	3	3	2	3	3	2	2	3	3	3	3	2	5	4	4	2	2	5	5	3	5	5	2	3	5	4	2
513	738秒	2	2	1	2	2	1	1	1	3	2	2	2	3	3	2	2	3	2	1	1	1	3	2	2	2	3	3	1	2	2	2	2	2	2	5	4	1	2	2	2	2	2	2	2	2	2	2	3
[truncated: 33 more columns]
